# Supplementary material for: SARS-CoV-2 infection drives an inflammatory response in human adipose tissue through infection of adipocytes and macrophages
Source: Sci Transl Med. 2022 Sep 22:eabm9151. doi: 10.1126/scitranslmed.abm9151 (PMC9529056; doi:10.1126/scitranslmed.abm9151)
Supplement: Supplementary file 3 — Data files S1 to S14 [file scitranslmed.abm9151_data_files.zip]

Archive with 14 entries (14 files):
- abm9151_data_file_s1.xlsx
- abm9151_data_file_s10.xlsx
- abm9151_data_file_s11.xlsx
- abm9151_data_file_s12.xlsx
- abm9151_data_file_s13.xlsx
- abm9151_data_file_s14.xlsx
- abm9151_data_file_s2.xlsx
- abm9151_data_file_s3.xlsx
- abm9151_data_file_s4.xlsx
- abm9151_data_file_s5.xlsx
- abm9151_data_file_s6.xlsx
- abm9151_data_file_s7.xlsx
- abm9151_data_file_s8.xlsx
- abm9151_data_file_s9.xlsx
