# Supplementary material for: SARS-CoV-2 infection drives an inflammatory response in human adipose tissue through infection of adipocytes and macrophages
Source: Sci Transl Med. 2022 Sep 22:eabm9151. doi: 10.1126/scitranslmed.abm9151 (PMC9529056; doi:10.1126/scitranslmed.abm9151)
Supplement: Supplementary file 3 — Data files S1 to S14 [file scitranslmed.abm9151_data_files.zip › abm9151_data_file_s1.xlsx]

## Sheet: SAT SVC
80-plex Luminex data from stromal vascular cells from subcutaneous adipose tissue
MFI= mean fluorescence intensity
	Patient ID: 005		Patient ID: 120		Patient ID: 959		Patient ID: 319		Patient ID: 658		Patient ID: 576		Patient ID: 924		Patient ID: 611
Analyte	Mock (MFI)	Infected (MFI)	Mock (MFI)	Infected (MFI)	Mock (MFI)	Infected (MFI)	Mock (MFI)	Infected (MFI)	Mock (MFI)	Infected (MFI)	Mock (MFI)	Infected (MFI)	Mock (MFI)	Infected (MFI)	Mock (MFI)	Infected (MFI)
SCD40L	10.5	12.75	23.75	25.5	22.5	18	18.5	21	25	23	22	24	22	22	21.75	20.25
EGF	15.5	14.25	21.5	25	21	15.75	19.5	22	27	27.75	23	22.75	23	21	20	16.75
EOTAXIN/CCL11	21	23.25	20.75	22.25	47.5	29.5	28.5	25	32	29.25	21.75	22.5	33	31.5	21	22
FGF2/FGFB	13.75	12.5	26	37	26.25	26.5	17.5	24.75	54	57.5	77.25	68	232	397	20.5	24.25
FLT3L	14.5	12.75	18	23.25	22	22.5	18.5	20	24.25	26	23	22.5	21.5	19.5	19.25	21
FRACTALKINE/CX3CL1	8.25	12	15	15.75	20.5	14	14.5	16	15	18.5	14	14	17	14.5	15.5	16.5
GCSF	16	16.5	476	908.5	131.5	126.5	41.75	225	5430.5	3748	3428.75	907.25	2335.25	751	39.5	46.25
GMCSF	75.25	178	1687.5	3273	436.5	817.25	667.25	1709	3813	3318.25	818.25	1067.75	1539.25	2242.5	276	574.75
GROA	96.5	138.75	17484	21708.2	8667.5	7420.75	19260.2	19840	23082	21932.5	17282.8	24053.8	11303.2	12391.5	9909	8417
IFNA2	11.5	12.5	19.5	25.5	26.5	19	19	20.25	31.75	31.75	24	21.5	25.75	21.5	22.25	20.25
IFNG	19.5	23.5	76.25	85.5	70	69.75	62	76	81	78.5	77.25	86.5	69.25	72	65	60.5
IL1A	31	30.5	214.5	257.5	353	362.25	102.75	212.5	284.25	225.5	125	145.5	304	449.75	69	57
IL1B	17	14.5	38.5	84	32.25	23	27.5	33.75	52.25	34.5	36.5	33.5	43.25	37	25.5	22.5
IL1RA	15	19	43	56.5	43.25	38.5	43.5	58.5	172.5	144.5	171.75	152.5	83.5	75.5	215.5	159.5
IL2	37.5	37.5	55.75	64	58.25	49.25	50.25	59.5	65.5	57.5	59.5	60.5	55.75	54	61.5	58
IL3	27.25	27	28	27.5	23.25	26.75	28	28.5	28.75	26.5	26.5	29	29.5	27.25	27.25	27
IL4	18.25	46.75	48.5	104.75	47	112.25	39	83	116	211.75	77	100	66.5	91.75	65.25	125
IL5	7.25	9.5	9.75	8.75	12.5	12	26	32.5	11	24.25	18.5	14	11.5	7.5	11	10
IL6	1615	2290.25	48233	48888	46738.5	44996.8	48325	49738.5	49807.5	50003.2	50089.2	50020.2	46118	46169.8	44606.2	42468.2
IL7	190.5	144.25	163.5	182	310	141	176.75	182	161.5	168.5	154	164	164.75	154.5	157.75	175.25
IL8/CXCL8	2219	3223	16150.5	16616.2	15796.5	15637.2	15851	16926.5	16369	16852	17098.8	17610	16771.5	16432.2	15954.2	16229
IL9	16.5	17.5	30.25	32.5	31.25	27.25	28.5	32	44.75	45	40.5	33	35.5	31.5	30	29
IL10	17.5	19.25	46.75	68.5	27.75	20.5	22.25	22.75	36.75	40	33	24	31.5	24.25	24	23
IL12P40	14.5	12.5	35.75	39	23.5	26.5	31	34.5	35	38	35	34.5	33	33	31.5	30
IL12P70	20.5	17.75	18.5	20.25	23	18.5	20.5	22	19.75	23	19.5	20.5	21	20	17.5	22.5
IL13	38.75	35.25	36.5	48.5	36.25	43.5	39.5	44	44.25	55.5	41.5	40	42.25	43	40.5	50.5
IL15	16	20.25	23	32	23.5	20.25	23	24	31	30	26.5	26.5	22.5	21.5	23	22
IL17A/CTLA8	15	12.75	19.25	25.5	24.25	16.5	17.5	19.5	23	22	20.5	21.5	17	18	19.75	17.25
IL17E/IL-25	28	26.25	34.25	42.75	35.75	36.75	35.5	40.5	61.75	55	51	41.5	42.75	37.5	35.5	31.25
IL17F	23.5	21.5	28.5	31.5	25.25	25	23.75	27.5	27.5	29.5	25	26	26.25	27	26.5	25.5
IL18	18	18.75	45.25	57.75	43	30.25	34	37.25	63	62.25	40.5	39.5	43.5	35	36.5	30
IL22	88	79.25	122	127	114.25	111.5	107.5	123.25	155	158.25	135	117.25	122.5	121.5	113.25	114.5
IL27	42	39.5	41.25	48	44.5	45.25	42	45	44.5	43.75	46.25	43	45.5	45.5	43.5	43.5
IP10/CXCL10	26	287.75	59.25	1194.5	42.5	1128	47	834	106	3996.5	96.5	1245.75	54	287.5	46.5	1069
MCP1/CCL2	2390.25	2827.5	44618.2	45037.5	35203.2	28237.8	44164	45278.5	45686.8	45784.5	46451.5	46353.8	37543	35657.5	44330.8	43980
MCP3/CCL7	91.5	80.5	2838.5	7131	184.5	161	325.75	567	10274.8	11392	6680.5	7234.25	1336	1401	986.75	1269.5
MCSF	15.75	75.75	106.5	246.5	79.5	230.5	103.5	348.5	218	346	161.75	267	107.5	221	127.5	243.5
MDC/CCL22	100.25	162.5	3972	6341.5	3434	2236.25	3267	5721	13904	11179.2	20817.5	15984.2	16656.5	14525.5	6081	5648.75
MIG/CXCL9	18.5	16.5	406.5	1386.5	90.25	59	215.5	234	788	554.25	692.5	1044.75	234	194.5	298	238
MIP1A/CCL3	61.5	56.75	14922.8	20777.2	2220.75	1765	3446.5	4751	22035.5	20196.5	9139.5	9568.75	4996.5	4516.75	1948	1992.5
MIP1B/CCL4	23	26.5	18622	31381.5	1650.75	881.5	3070.25	3961.75	31220.5	22553	8895.5	8373.5	2381.25	1881.5	5390.5	3347.25
PDGFAA	36	211.5	52	133.5	40.75	599.75	54.25	328.5	62	109.25	53.5	104.5	48.75	263.5	70.75	348
PDGFAB/BB	122.5	133	125.75	141.5	115.25	168.5	127	130.75	124.5	132.25	122.5	129.5	126.25	133.75	129.5	139.5
RANTES/CCL5	53	81.5	573.25	983.75	691.25	557.5	384.5	378.5	4449.5	3856.25	2400.75	1500.75	822	657	816	642
TGFA	32	56.5	49.5	88.75	36.75	90.5	41	99.5	51	106	51	87.5	45	79.5	37	77.25
TNFA	25	29.25	358.25	480	254.5	243.75	231.5	306	414.75	354.5	298.5	294.75	268.25	271	220	205.5
TNFB/LYMPHOTOXINA(LTA)	53	59.5	182.75	211.25	151.5	182	143.5	198.25	194.25	223.5	170.5	183	160.5	172.75	150.25	175.75
VEGF	89.5	1035.75	757	2318.5	798.5	2958.25	661	2659	1923.75	4832.75	1574.5	2642	1485	2542.75	1532.25	3334
MIF	369	4274.5	550	6129	343.5	6228.5	2089.75	10418.5	391.5	5047.5	308.25	4030.25	223	3769.75	404.5	3450.5
SICAM1	44	54.5	358.5	319.5	656.25	368	602.25	540.25	639.5	678	467	321	546	477	221.5	166.5
FASL	10.5	10.5	10.5	11.25	12	14	11.75	13.25	13	15	13	11.75	14	12.25	12	14
LEPTIN	26.25	28.5	26	26.5	25.25	27.75	23	27.25	26.75	26	24.25	26	24.5	22	25.5	23.25
HGF	6.75	7.75	21.75	25.5	18.5	18.5	19.5	28.25	44.25	42.5	78	69	28	27.25	31	32.75
SFAS/TNFRSF6	9.75	11.5	13.25	16.5	11.5	12	15.5	15.5	21.75	15.5	18	17.5	13.5	11	14	11.5
RESISTIN	437	421.75	469.25	837.75	6704	5539.25	5345	6189.25	3486.75	3045.5	1708	2001	1124.75	1074.5	2934.75	2855.5
SVCAM1	16.25	12.5	16	17.25	13.25	13.75	14.5	15	14.75	18	14.75	15	14.75	14	15.25	13.5
PAI1/SERPINE	2882	7954.5	22754.2	25151	16967	18127.5	19684.8	23427	27346.5	27530.5	28657	28760.5	20196.5	20581.8	27208.5	26421.2
EOTAXIN2/CCL24/MPIF2	48	27.5	161	182.5	772.5	1157	1271.25	538.5	5422	6789.5	3551.5	3625.5	3388.25	4327.5	5484.75	3363.75
MCP2/CCL8	13	13.5	9927.5	3689.5	41.5	39.5	555	391	20771.5	15997	11412	9500.5	206	157.5	1624.5	780.5
BCA1/CXCL13	25.5	25	148	250	51.5	63.25	49.75	51.5	50.75	62.25	42.5	52	199	213.5	46.5	51
MCP4/CCL13	8.5	9.25	14	15.5	10.5	11	11.25	10.5	22.5	31	11	14	16	15.5	16.5	10.5
I309/CCL1	13.75	12.5	53	74.5	32	50	23.5	19.5	30.75	40	27	49.75	68.75	90.75	28	25.5
IL16	11.5	9.5	18.5	18.75	24.75	31.5	23.75	20.5	30.5	34	24.5	32.5	24	23.25	25	32
TARC/CCL17	9	9	342.5	186	30.5	45	115.5	80.5	1336.25	2178.25	1420.75	2266.75	1006.5	1169.5	505.5	523.5
6CKINE/CCL21/EXODUS2	17.5	17	98.5	97.5	76	74.75	93	89.5	115.5	113.5	100.5	98.5	106.5	109.5	87.5	70
EOTAXIN3/CCL26	10.25	10.5	22.5	20.75	14.5	18.75	25.25	19.5	34	28.75	24.5	24	20.75	23	15.75	15.25
LIF	58.5	37	243.25	138.5	183	75.75	359.25	140	428	334.75	273	163	189.5	132.75	180.5	92.5
TPO	18.25	22	21.75	24.25	20.5	22	20.5	21.75	26.25	22	19.25	23	24.5	25	23	23
SCF	28.25	26.5	64.25	52.25	29.75	29.5	34	31.75	92.5	70.75	84.75	72.5	33	34	39.5	35.75
TSLP	12	14.5	23	19	19.25	20.75	19.75	17.5	30	36.25	28	26.5	23	24.5	22	19.25
IL33/NFHEV(MATURE)	12.5	13	19	20.25	36.75	27	49.75	71.5	23	19.5	18.25	14.5	53.75	37.5	14	17.5
IL20	14	13.5	18.5	21.25	16.5	18	19	19.25	20.5	17.5	20	21	22	22	21	23
IL21	15.5	16.25	24.75	25	18.5	21.5	21	22.25	25.75	27.5	22.5	25.5	28	30.25	21	22.5
IL23	11.5	12.5	15	19.25	12.5	14.25	13	14	14	12.5	12.5	14	15	16.75	13.75	13
TRAIL/TNFSF10	12.75	11.5	18.5	24.5	18.5	20.75	19	18	23	21	17.5	17.5	20.5	21.25	18.5	20
CTACK/CCL27	22	17.75	30.5	39.5	26	27.25	26.75	27.5	30.5	30	27	26.75	38.5	35	34.25	30.5
SDF1A+B/CXCL12	12	13	14.5	13	16	14.75	15.25	14.5	20.5	23.5	18	15.75	17	19	19.5	23
ENA78/CXCL5	13	14	26783.5	19093.5	5632	6953	25990	24041.8	32646	33036.5	30806.5	31852.5	21007.2	23110.8	6692.5	5440
MIP1D/MIP5/CCL15	20	20.5	20	25	23.25	25	23	18.75	24.5	23.25	25.75	24.25	23.75	24.75	27	24.25
IL28A/IFNL2	16	20	19	18.5	17.25	17.5	21	19	21	21.5	20.5	20.5	21.5	26.5	18.25	17.75

## Sheet: VAT SVC
80-plex Luminex data from stromal vascular cells from visceral adipose tissue
MFI= mean fluorescence intensity
	Patient ID: 120		Patient ID: 959		Patient ID: 658		Patient ID: 576		Patient ID: 924		Patient ID: 611
Analyte	Mock (MFI)	Infected (MFI)	Mock (MFI)	Infected (MFI)	Mock (MFI)	Infected (MFI)	Mock (MFI)	Infected (MFI)	Mock (MFI)	Infected (MFI)	Mock (MFI)	Infected (MFI)
SCD40L	23.5	27	21.25	19.5	25	24.75	23.5	25	21.5	22.5	22	21.5
EGF	24	23	19	22.5	30	28.25	24	23.25	24	25	22	21
EOTAXIN/CCL11	60	41.75	244.5	55	97.5	30.75	123	58.5	24	25	139.25	86
FGF2/FGFB	177.75	166	29.75	50.25	457	304.5	329	128.75	256.5	665	27	21.5
FLT3L	21.5	19	17.5	25	25.25	23.5	19	21.75	19.75	22.5	19.25	21
FRACTALKINE/CX3CL1	20	18	16.5	13.5	17	17.5	14.75	16.5	14.5	15	20.5	18
GCSF	1208.5	4049.75	130.75	127.25	10586	6682.5	4248	1513	3885	6205	86.75	54.25
GMCSF	2168.5	3278.5	283.5	744.5	2108.75	2302.25	748	1018.75	1419.5	1874.5	488.5	515.25
GROA	17621.5	16323	8642	7721.5	16524.2	15961.5	16656.5	19282.8	18760	16346	14641	11096
IFNA2	23	21.25	22	21	23	29.25	22	24	20.5	22.5	23	18.5
IFNG	90.5	94	72.5	71.5	90	85	82.5	87	79.5	83	79.25	62.25
IL1A	589	595.5	104	122.5	639	618.25	265.5	251	778.5	1182.25	137.25	60.25
IL1B	68.5	104	27	24.25	77.75	42.75	36	33.25	55.75	55.75	29.75	25.75
IL1RA	53	61.5	31	28.25	165.5	138.5	134	110	78.5	107.5	111	90
IL2	62.5	63.5	55	56	62.5	60.75	61.75	63	59	56	58.25	55.25
IL3	29	25.5	27.5	27.5	27	24	26.25	27	27	27	28	25
IL4	102	205.25	38	150.5	202.5	326.5	214.75	247.5	124	218	80	127.75
IL5	9.5	11.5	8.5	10	17	11.75	8.5	11	11	15.5	10.5	9
IL6	49819.5	49307.8	46215.8	47531.5	50037.5	49532	49411.2	50164	49578	49991.5	49463	46221.5
IL7	142.5	138	145	122.25	200	126	109.5	149.75	144	121.25	252.25	133.5
IL8/CXCL8	16800.2	16760	15879	15636	16622	16678.5	16696.8	17013	16869.2	17052.8	16886.5	16047.2
IL9	34	39.25	28	33.25	55	44	40.5	34.5	36.5	42	32.25	27
IL10	55.5	71.5	22.5	21	52.5	45.5	34.5	28.5	30.5	45	24.5	24
IL12P40	35	34.5	31	30.5	36.5	35	34.5	36.5	36	34	36.5	32.5
IL12P70	21	19.25	20.75	21.5	20	21.25	20.5	22.25	20.5	20.5	22.25	19
IL13	44.5	60.75	40.75	50.5	52.25	69.5	52.5	58.5	41.5	52	43	44
IL15	25.5	28	22	18.5	26.5	28.5	27	27.5	22	25.75	25.25	21.25
IL17A/CTLA8	27.5	29.5	16	21.25	23.5	25.25	22.5	23	21	21	18.25	17
IL17E/IL-25	44	54	31.25	31.5	78	70	51.5	40.75	49.5	57	38	34
IL17F	39	40.5	28.25	25.75	28	28	25	26.75	24.5	27.5	26	23.5
IL18	60.5	55	31.5	29.75	78.5	58	70.5	68.25	52	53	44.5	35
IL22	127.75	152.25	109	121.25	189	187.5	159.5	145.25	140.75	158	131	110.5
IL27	44.75	43	40.5	45.75	49	50	44	42	43.5	45.5	43.25	38.5
IP10/CXCL10	3411.25	6179.5	49	2147.75	116.5	2935.75	181	1820.25	67.5	893.5	136.25	1108
MCP1/CCL2	44934	44646.5	32933.5	27444.2	45008.2	45003	44796	45577.5	45060.5	45037.5	45773	44382.5
MCP3/CCL7	4702.5	4654.75	144.5	130.75	9048.25	8141	11591.8	11884.8	4281.5	5854	3557.5	2232.75
MCSF	149	254.5	77.75	260	155.5	356.25	160	246.5	114	250	172.5	232.5
MDC/CCL22	1454	1357.5	2043	1457.5	13135.5	10952.8	6241	5448	10409.8	12701.8	4854.5	3043
MIG/CXCL9	1007	1000.25	38.5	41	751	523	303.5	336.5	281.5	481.75	295.5	148.75
MIP1A/CCL3	18415	18834.8	2019	1921.5	22317.2	21139.5	11372.2	11553.2	12463.5	13514.5	6251	4147
MIP1B/CCL4	26771.5	25461.5	167.5	126.25	33565.5	26340.8	9704.5	9812	6987.25	9002.75	9096.25	3276.75
PDGFAA	59.5	142.25	55.5	644.25	61.25	147.5	60.5	104.75	53	196	64	162
PDGFAB/BB	123.5	134	124.25	179	133.75	135	121.5	126.5	120	132	126.75	123
RANTES/CCL5	2485	2184	945	878	4791.75	3740.75	2249.75	1845.5	1264	2457.5	2517.5	1225.75
TGFA	55.75	91.25	39.5	110	59.5	106.5	54.5	75	50.5	88	48.25	73.5
TNFA	500	483.5	235	265.75	503.5	435	331.5	321.5	309	321.25	272.25	228.25
TNFB/LYMPHOTOXINA(LTA)	206	263	160	224.25	230.75	312.25	225.75	258	204	249.25	182.5	183
VEGF	2171.25	4652.25	598.75	3773	4563.75	8201.25	5222.25	6676.25	3389.5	6547	1932.75	3230.5
MIF	349.5	1240.5	169.25	5596.75	341.5	3385.5	438.25	3475.25	569.75	3652	413.75	1650.25
SICAM1	1281	936.5	534.5	508.5	872.5	784.5	669.5	450.75	551.25	1065	563	266
FASL	13.25	17.5	11	12.5	12	13.25	13	13	11.5	12.25	12.75	11.5
LEPTIN	25	24.75	28	23.5	26	25.5	25.25	20.25	24.5	24	24.25	25.5
HGF	25.5	30.25	21.5	25	34	35.25	39.75	37.5	43.25	58.5	41.25	31.5
SFAS/TNFRSF6	18	14.75	12	12	18	15.75	25	24.5	15.25	13.5	20.5	16.5
RESISTIN	152.5	129.5	941.75	977	2273.75	2022.25	1506.75	1362.75	1448.75	2305.75	6492.5	4957.75
SVCAM1	20.5	23.25	18	16.5	59.75	55	27	27.25	19	22.75	19.5	19
PAI1/SERPINE	26352.5	27277.5	19156.8	20282.8	28099.8	28663	28501.8	28967	23547.8	26404	26450	26059.5
EOTAXIN2/CCL24/MPIF2	69.5	44.5	552	498.5	5386.25	4855.25	841	834	1164	1241.75	1923.25	1950
MCP2/CCL8	6248	8033.5	17.5	17.75	9443.5	11081	12247	13205.5	9672.75	11418	4962.25	5007
BCA1/CXCL13	230.25	334.75	48	39.75	72	57.75	51.25	49.75	47.25	47.25	56	40
MCP4/CCL13	17.5	22.5	12.5	10.5	15.25	13	15.5	12.75	11	11.5	18.25	21
I309/CCL1	54.5	78	27	22	47	40	35.5	29	26.25	28.75	26.75	24.5
IL16	34	41.5	25	21.5	36.5	33.5	39	27.75	23.75	44.5	67	45.5
TARC/CCL17	97	92.5	77.25	47.5	1802	1403.5	308	299.5	658.5	959.75	291	225.5
6CKINE/CCL21/EXODUS2	104.75	107	64	57.5	112.25	115.5	92	104.25	117	113.5	95.5	89.75
EOTAXIN3/CCL26	27.25	29.5	14.5	16	26.5	27	21.25	26.25	22.25	23.5	16.25	15.5
LIF	266.75	367	116.5	225.25	369	476	244.75	343.25	270	403.5	157	178
TPO	27.5	24.5	21.5	21	23	23	25.25	25.75	23.5	25.25	24	23
SCF	62.75	71.75	30	30.75	59.25	67	83.5	92.75	70.5	74.5	46.25	46.5
TSLP	76	82	27	22.75	163.25	148.5	100.75	80.5	75.25	72.5	48.75	33.5
IL33/NFHEV(MATURE)	21	19	19	28.5	25.25	23	21.75	21.5	24.5	39.5	17.25	16.25
IL20	21.75	20.5	19	20	20.5	22.75	22.25	21.75	19.5	21	22.75	18.5
IL21	35	29.5	23.5	21.5	25.75	22.5	25.5	21.5	23.5	27.5	23.75	20.75
IL23	15.5	14.5	15	12.5	16	14.25	12.75	15	13.5	14.5	11.5	13.25
TRAIL/TNFSF10	22.5	20	18.5	18.25	19	20	19	17	17.5	20.5	21.25	17
CTACK/CCL27	39.5	41	23	31.25	33	33.75	26.75	31.5	28	30.25	27.75	28.5
SDF1A+B/CXCL12	16.5	16.5	16.25	14.25	21	19.5	17.25	14.5	14	17	33	20.5
ENA78/CXCL5	21530.5	25317.8	2637.75	2292	32715	32646	33301	32531	31542	31910	23277	13777.5
MIP1D/MIP5/CCL15	35.5	34	28	24.75	25	26	25.5	22.25	25.5	24.5	25.25	23.75
IL28A/IFNL2	23	23	19.25	22	21.5	20	22	22.5	23.5	23.5	25	21.5

## Sheet: SAT MA
80-plex Luminex data from mature adipocytes from subcutaneous adipose tissue
MFI= mean fluorescence intensity
	Patient ID:005		Patient ID:120		Patient ID:959		Patient ID:608		Patient ID:272
ANALYTES	Mock (MFI)	Infected (MFI)	Mock (MFI)	Infected (MFI)	Mock (MFI)	Infected (MFI)	Mock (MFI)	Infected (MFI)	Mock (MFI)	Infected (MFI)
SCD40L	16	15	19	21	20.75	23.5	30	32.25	13.5	10.5
EGF	20	19.5	23.5	24	44.5	38.5	46	50.5	30	35
EOTAXIN/CCL11	44.5	49	36.5	38	35.5	37	29.5	38.25	38	35
FGF2/FGFB	37.75	52.5	123	383	98.25	52	1462.25	1392	108.5	137
FLT3L	14.5	19.25	19.5	39.5	20.75	28	32.5	47.25	15.5	17.5
FRACTALKINE/CX3CL1	21.25	23.5	19	25.5	24.75	22.5	60	113.25	14	17
GCSF	80.5	61.25	923	1524.25	2470.5	2312.5	18016.8	21282	32.25	34.5
GMCSF	132.75	276.25	951	2216	906.5	1766.25	2856.5	4606.25	42	108
GROA	62.25	41	914.25	1776	11723	10100.2	13341	13245.8	16	15.5
IFNA2	14.5	15.5	26	28.5	23.5	19.75	19	30.25	14	22
IFNG	27	26.5	65.5	80.75	79	75.5	98.5	108	22.5	20.5
IL1A	26	24.5	263.25	312.75	206	170.5	685	766.75	23	22.5
IL1B	18	17.5	513	779	141	157.25	653.5	855.25	18.75	15.25
IL1RA	15.5	16	113	147	105.5	108.5	1461.75	2049.25	15.5	16.5
IL2	47.5	46.5	48.5	51.75	55.5	60	62	67.5	34.5	34.5
IL3	28.5	30	25.5	24.5	26.75	30	26.25	29.5	23	22
IL4	17.75	30	19.5	75	24.75	38.5	35	58	16.75	29.5
IL5	7	12.5	9.5	8.5	10.5	11.75	77.25	128.5	7	8.5
IL6	2851.75	3233	42563.5	49760	48722.5	47690	53506.5	53643.2	1123.25	1351.75
IL7	155.5	155.75	126.25	101	143	155	117.25	152	81.5	85
IL8/CXCL8	2561.75	1692.25	13690	15461.5	15073	15116.5	16479	16664	78.5	62.25
IL9	20	21	22	27.75	31.5	30	52	65.5	18	17.5
IL10	21	28.25	29	32.5	36	35.5	65	84	16.5	18.5
IL12P40	19.5	13.5	30	34.25	37	36	43	48	14.75	15
IL12P70	24.5	24.75	21.5	24	22	22.75	22.75	26.75	20.5	21
IL13	41	45	42	43.75	42	42	53.5	72	35	38.75
IL15	19.25	21.5	22	26	23.75	26	42	51.5	27.5	28.5
IL17A/CTLA8	16.75	16	18	19	20.5	20.25	23.5	26.25	16.5	15
IL17E/IL-25	24.5	27	32	36.5	46	46.5	89.25	100.75	23	24.5
IL17F	30.5	30.25	26.5	27	29	27.5	33	36	25.5	24.5
IL18	24.75	21	47	47.75	28.75	25	44	40.5	26.5	24
IL22	95	100	90.5	96	124	133	178.25	203.25	68.5	74.5
IL27	47	48	43.5	42	43.5	45.5	47	48.75	37	38
IP10/CXCL10	29	100.75	41	1194.5	66	245.25	110.75	282.75	27	72
MCP1/CCL2	758	828.5	15341.5	21441.5	39279	42113.2	46829	47655.5	92.5	192
MCP3/CCL7	101.25	97.25	94.25	92.5	665.25	604.25	607.75	530	82.5	84
MCSF	42.5	86.5	240.25	686.5	438.5	393.25	1441	1564	61.5	105.5
MDC/CCL22	54.5	54	625	422.75	183	130.75	1671.75	3751.75	31.5	32.5
MIG/CXCL9	49.5	35	287.5	339	254.5	275.5	2079.5	2660.75	41.5	38.75
MIP1A/CCL3	100.25	115.5	1603.75	3179	4711.5	4601.25	10359	18747	51.25	59
MIP1B/CCL4	29.5	25.75	433.5	668.5	1034.5	686	605.75	1709	13	14
PDGFAA	35.75	146.5	34.5	573	64.5	206.25	95	194.5	33	116
PDGFAB/BB	120.5	144	91.5	330.5	113	165.5	99.5	132	93	118.5
RANTES/CCL5	80	94	610.25	1020.5	3265.75	2917.75	5916.75	8096.5	2666.25	2936
TGFA	34	49.5	39.5	118.75	45	67	49.5	72	30	42.75
TNFA	32	34.5	736.25	973.5	535	493	1105.5	1562.5	25	27.75
TNFB/LYMPHOTOXINA(LTA)	62	67.25	139.75	196.75	168.75	166.5	215.5	224.5	46.5	54.5
VEGF	69.75	512	87.25	2036.75	137.5	610.5	384.75	985.5	40	532.5
EOTAXIN2/CCL24/MPIF2	23.5	25.5	30	42	71	36.5	164.5	240.5	18.5	21.5
MCP2/CCL8	13.5	14	14	17	461.5	262.5	467	405.75	13	15.75
BCA1/CXCL13	23.5	24	23	26	26	24	26	31	23.5	22
MCP4/CCL13	10	12	10	12.25	12	11	12.5	9	11	11
I309/CCL1	16	18.5	19.5	25.5	21.25	16	36.5	50	16	19
IL16	15	13	24.5	33.75	34	31	72.25	93.25	16.75	17
TARC/CCL17	10	7	10.5	10	10.75	11.5	18.25	37.5	9.5	8
6CKINE/CCL21/EXODUS2	22.5	21.5	38	58	91.25	85.75	105.75	114.25	21	19
EOTAXIN3/CCL26	11	12.75	11.5	15	19.5	18	35	43	11	10
LIF	37.25	43.5	44	111.5	65	69	326	412.5	28.5	42
TPO	23.75	22.5	23	27	24	23	24.5	24	21.5	22
SCF	28.5	30.5	26.75	28	31.5	26	29	30	25.5	28.5
TSLP	19	20.5	29.5	38.5	23	21.5	72.5	100	19	18.5
IL33/NFHEV(MATURE)	16	16	19	27.5	19	16	23	22	15.5	16
IL20	18.25	19	22.25	19.75	21.5	21.5	12.5	16.5	17	19.5
IL21	29	28	29.5	41	29.5	24.25	35.5	32	29.5	26.5
IL23	14.5	14	14	16.5	15.5	14	15	15	15	13.25
TRAIL/TNFSF10	20.5	19	20	27.5	37.75	28	30	36.5	35	37.5
CTACK/CCL27	33.5	31.25	48	59	42.5	36.25	33	32.5	36.5	37.75
SDF1A+B/CXCL12	14.5	16.5	16.5	17	16.75	18.5	18.5	17	17.5	15.5
ENA78/CXCL5	15.75	14.5	212	1068	18587.5	16880.2	23346.5	24961.2	13.5	14
MIP1D/MIP5/CCL15	30.75	29	24.5	26	23.5	22	23	25	26.5	24.5
IL28A/IFNL2	30.75	29.5	29.5	29.5	29.25	26.5	27.75	24.75	28.25	25
MIF	732.75	3130	3352.5	6692	3592.75	5206.25	6812.5	6830	4649.25	6418
LEPTIN	12.25	13.5	13.5	29	335.25	60	657	869	11.5	11.25
SICAM1	148.5	137.25	510	448	649.25	187.25	1387.5	2112.5	160.75	156.25
FASL	25.25	25.5	24.25	27	23	25.25	43.75	36.5	28.5	28
HGF	11	13.5	28.25	31	21	20.25	33.75	44.25	23.5	19.75
SFAS/TNFRSF6	17	18	18.5	21.5	19.5	20.5	42.5	43.75	20.5	17.75
RESISTIN	287.25	297	169.5	166.25	353.5	503.25	717.5	940.75	1176.75	1279
SVCAM1	14.5	16	19.5	19.25	17	15	20.5	26.75	17.5	19.25
PAI1/SERPINE	635.75	2584.75	2408.75	12696.5	9652.5	10043.5	22889.5	27520.2	161.25	2103

## Sheet: VAT MA
80-plex Luminex data from mature adipocytes from visceral adipose tissue
MFI= mean fluorescence intensity
	Patient ID:120		Patient ID:959		Patient ID:608		Patient ID:272
Analytes	Mock (MFI)	Infected (MFI)	Mock (MFI)	Infected (MFI)	Mock (MFI)	Infected (MFI)	Mock (MFI)	Infected (MFI)
SCD40L	27.25	22	20	17.25	29.5	29	18.75	17.5
EGF	36.5	23.25	21	20.25	42	36.5	21.5	19
EOTAXIN/CCL11	84.5	47	42.5	37	42	37	50.5	40
FGF2/FGFB	155	40	234	36.75	2729.5	479.5	235	220.5
FLT3L	48	20	18.75	21.5	50	44	21	22
FRACTALKINE/CX3CL1	194.5	33.75	23	20	155.5	64.25	21.75	21.25
GCSF	9230.25	1814	1557.5	561.75	28974.2	21395.5	53.5	39.75
GMCSF	3943	1343.5	1601.75	985.5	4713.75	4759	103	204.25
GROA	12038	3778.25	9807	7119	13635.2	15989	545.5	39
IFNA2	21.5	19.5	18.25	18.5	26.75	27	19	19
IFNG	120.5	71	60.5	54.25	151.5	106.5	35	21
IL1A	372.25	181.5	121.25	53.5	1066.75	870.5	58.75	31.5
IL1B	673.5	290.5	105.25	56	1315	1238.25	19.25	19.75
IL1RA	209	68.5	63.75	51.25	4418	1739	25	18.5
IL2	69	51.5	53.5	52.25	71.5	71.25	45.5	40.5
IL3	26	24.5	21	21.5	22	24	26	24.5
IL4	36.25	28.25	27.75	48	70.25	90.25	15.75	38.5
IL5	11	8	7	11	290.25	189.25	8.5	10.5
IL6	52953.5	46093.5	42894.5	34910.5	53158.8	52719.8	20318	5172.5
IL7	113.5	107	90.5	120.5	122	123	93	129.5
IL8/CXCL8	15815.2	13405.5	14645.2	13057	15774	16310.2	9357	2059
IL9	43.25	27.5	25.75	23	77.5	61.75	24.5	16.75
IL10	43.25	23	24.5	27.5	94.5	75.5	22	20.75
IL12P40	45.5	31.5	33	28.75	50.5	46	17.25	15.5
IL12P70	22	20.5	21.5	20.25	21.5	21.5	18	18.5
IL13	40.5	37	40.5	42.25	59	61	39.75	46.25
IL15	35.5	22	21	20	51	40.5	20.5	25.5
IL17A/CTLA8	31	19	16.25	22.25	25.75	24.75	18.75	17.5
IL17E/IL-25	60	38	37	35.25	134.5	105	28	26
IL17F	48.5	25.5	26.5	25.5	46	33.5	27	29
IL18	68	47.25	34.25	24.75	67.75	53.25	30.5	31.5
IL22	162	117.25	111.25	116	241.75	211.5	93.5	84.5
IL27	37.75	41	43.5	50	43.5	42	42.5	44.5
IP10/CXCL10	22713	204	51.5	220	579.5	581.25	31.5	121.25
MCP1/CCL2	46732.2	28113.2	32270.8	26556.2	46886	47017.2	4831	697.5
MCP3/CCL7	531.25	101.25	253	197	3969	3441	92.75	78
MCSF	817.5	181	277.5	250.5	1626	1178	63.25	107.75
MDC/CCL22	250.25	124.5	93.5	88	2563.5	1431.25	39.25	27.75
MIG/CXCL9	7354	227	225	76.5	6412.5	2099.5	94.75	45.75
MIP1A/CCL3	7610	2596.5	2821.75	1418.25	18131.5	19993	113.75	91
MIP1B/CCL4	2285	581.25	357.5	180	2114.5	4222.5	32.25	25.5
PDGFAA	78	71.75	52.25	207	92	278	46.5	189.5
PDGFAB/BB	85	111	114	145.5	71	117.75	99.75	128.25
RANTES/CCL5	1919	517.5	397.75	254	5478	4122	899.75	742
TGFA	54.25	43.5	39.75	57	56.5	76.5	34.5	47.5
TNFA	1379.25	839.25	323	260.25	1299.5	1403.25	107	49
TNFB/LYMPHOTOXINA(LTA)	193	154.5	141.5	131.25	212.75	228	76.5	62.75
VEGF	313.5	204.5	299.5	803.5	1160.25	2224.5	43	637.25
EOTAXIN2/CCL24/MPIF2	27.75	25	84	44.5	196	129	21.25	21.75
MCP2/CCL8	924.75	30.75	42.5	46	753	817.5	14	13.75
BCA1/CXCL13	30.5	23.75	22.5	24.5	41	31.5	22.75	23.25
MCP4/CCL13	11.25	9.5	10	11.5	12	13	10	12.5
I309/CCL1	23	19.25	24	15	50.5	39	16.5	19
IL16	42.75	27.25	18	16.5	98.25	63.75	70.5	52.5
TARC/CCL17	13	12	9	10.25	48.5	28.75	9	8
6CKINE/CCL21/EXODUS2	73.75	47	62.5	58.5	112	99	53	21
EOTAXIN3/CCL26	21.25	14	16	13	49.25	49.75	12.5	12.5
LIF	137	38	59.5	68.5	592.5	372.25	32.25	46
TPO	22.5	22.5	21	21.5	21.75	22	22	23.25
SCF	30.5	29	27.5	25.75	30	31	25.25	24.5
TSLP	46	32.75	31.75	28	213.75	141.25	21	20
IL33/NFHEV(MATURE)	19	16	17.5	14.25	32	18	17.5	20
IL20	17	19	19.75	22.75	21	18.25	13.75	20.25
IL21	30.5	28.25	32	25	38	31.75	30.5	32
IL23	14.5	13.25	13.5	14.25	14.75	14.5	13.75	13.5
TRAIL/TNFSF10	23.25	20	34.25	30	31	27.5	56	58
CTACK/CCL27	49.25	40.5	32.75	36.5	34.5	43.5	37	42
SDF1A+B/CXCL12	18	15.25	14.5	15	15.25	16.25	15.25	15.75
ENA78/CXCL5	17851.5	1592	5118.5	4093	26002	27501.8	1422.75	17
MIP1D/MIP5/CCL15	24.25	23	27	23	24	23	27	26.5
IL28A/IFNL2	30	30.5	31.5	29.5	29	29	27.5	27.5
MIF	4264.5	3418.5	2107.5	4800.5	6966.5	7362.25	7571	9114.25
LEPTIN	105.5	10	62	46	213.75	1107.75	9	10.75
SICAM1	832.5	418.5	533	105.5	3366	1202.5	578.25	517.75
FASL	24.5	22.75	23	24.75	37.75	33.5	26	29.5
HGF	34.75	28.5	15	11.75	67.5	51.75	22.5	18.75
SFAS/TNFRSF6	24.25	19.25	22.5	16.5	65.75	48.75	22.5	19
RESISTIN	65	41.25	46.5	64.75	529.75	83.5	1660.5	1398.75
SVCAM1	18.5	16	20	14.5	27.75	36.5	14.25	14.75
PAI1/SERPINE	22371	8248	8977.5	9598.75	32601.2	32909	969	3165.75
