# Supplementary material for: SARS-CoV-2 infection drives an inflammatory response in human adipose tissue through infection of adipocytes and macrophages
Source: Sci Transl Med. 2022 Sep 22:eabm9151. doi: 10.1126/scitranslmed.abm9151 (PMC9529056; doi:10.1126/scitranslmed.abm9151)
Supplement: Supplementary file 3 — Data files S1 to S14 [file scitranslmed.abm9151_data_files.zip › abm9151_data_file_s14.xlsx]

## Sheet: Fig2.A
Compartment	Cell type	Patient ID	Treatment	Target	Replicate	Genome Copy numbers	Mean copy Numbers	Log 10
Subcutaneous adipose tissue	Mature adipocytes	531	Mock	Genomic RNA (SARS-CoV-2)	1	54.3521
Subcutaneous adipose tissue	Mature adipocytes	531	Mock	Genomic RNA (SARS-CoV-2)	2	45.4109	49.8815	1.69794
Subcutaneous adipose tissue	Mature adipocytes	531	SARS-CoV-2 infected	Genomic RNA (SARS-CoV-2)	1	9946833
Subcutaneous adipose tissue	Mature adipocytes	531	SARS-CoV-2 infected	Genomic RNA (SARS-CoV-2)	2	18309484	1.41282e+07	7.15009
Subcutaneous adipose tissue	Mature adipocytes	531	Mock	Subgenomic RNA (SARS-CoV-2)	1	No signal
Subcutaneous adipose tissue	Mature adipocytes	531	Mock	Subgenomic RNA (SARS-CoV-2)	2	No signal	No signal	No signal
Subcutaneous adipose tissue	Mature adipocytes	531	SARS-CoV-2 infected	Subgenomic RNA (SARS-CoV-2)	1	No signal
Subcutaneous adipose tissue	Mature adipocytes	531	SARS-CoV-2 infected	Subgenomic RNA (SARS-CoV-2)	2	No signal	No signal	No signal
Subcutaneous adipose tissue	Mature adipocytes	005	Mock	Genomic RNA (SARS-CoV-2)	1	104.26
Subcutaneous adipose tissue	Mature adipocytes	005	Mock	Genomic RNA (SARS-CoV-2)	2	122.02	113.14	2.05362
Subcutaneous adipose tissue	Mature adipocytes	005	SARS-CoV-2 infected	Genomic RNA (SARS-CoV-2)	1	1.15565e+06
Subcutaneous adipose tissue	Mature adipocytes	005	SARS-CoV-2 infected	Genomic RNA (SARS-CoV-2)	2	1.10426e+06	1.12995e+06	6.05306
Subcutaneous adipose tissue	Mature adipocytes	005	Mock	Subgenomic RNA (SARS-CoV-2)	1	No signal
Subcutaneous adipose tissue	Mature adipocytes	005	Mock	Subgenomic RNA (SARS-CoV-2)	2	No signal	No signal	No signal
Subcutaneous adipose tissue	Mature adipocytes	005	SARS-CoV-2 infected	Subgenomic RNA (SARS-CoV-2)	1	2699235
Subcutaneous adipose tissue	Mature adipocytes	005	SARS-CoV-2 infected	Subgenomic RNA (SARS-CoV-2)	2	2.64611e+06	2.67267e+06	6.42695
Subcutaneous adipose tissue	Mature adipocytes	120	Mock	Genomic RNA (SARS-CoV-2)	1	No signal
Subcutaneous adipose tissue	Mature adipocytes	120	Mock	Genomic RNA (SARS-CoV-2)	2	No signal	No signal	No signal
Subcutaneous adipose tissue	Mature adipocytes	120	SARS-CoV-2 infected	Genomic RNA (SARS-CoV-2)	1	338241
Subcutaneous adipose tissue	Mature adipocytes	120	SARS-CoV-2 infected	Genomic RNA (SARS-CoV-2)	2	347860	343051	5.53536
Subcutaneous adipose tissue	Mature adipocytes	120	Mock	Subgenomic RNA (SARS-CoV-2)	1	No signal
Subcutaneous adipose tissue	Mature adipocytes	120	Mock	Subgenomic RNA (SARS-CoV-2)	2	No signal	No signal	No signal
Subcutaneous adipose tissue	Mature adipocytes	120	SARS-CoV-2 infected	Subgenomic RNA (SARS-CoV-2)	1	26703.6
Subcutaneous adipose tissue	Mature adipocytes	120	SARS-CoV-2 infected	Subgenomic RNA (SARS-CoV-2)	2	26991.9	26847.8	4.42891
Visceral adipose tissue	Mature adipocytes	531	Mock	Genomic RNA (SARS-CoV-2)	1	97.6622
Visceral adipose tissue	Mature adipocytes	531	Mock	Genomic RNA (SARS-CoV-2)	2	84.4835	91.0728	1.95939
Visceral adipose tissue	Mature adipocytes	531	SARS-CoV-2 infected	Genomic RNA (SARS-CoV-2)	1	5890153
Visceral adipose tissue	Mature adipocytes	531	SARS-CoV-2 infected	Genomic RNA (SARS-CoV-2)	2	11224576	8.55736e+06	6.93234
Visceral adipose tissue	Mature adipocytes	531	Mock	Subgenomic RNA (SARS-CoV-2)	1	No signal
Visceral adipose tissue	Mature adipocytes	531	Mock	Subgenomic RNA (SARS-CoV-2)	2	No signal	No signal	No signal
Visceral adipose tissue	Mature adipocytes	531	SARS-CoV-2 infected	Subgenomic RNA (SARS-CoV-2)	1	No signal
Visceral adipose tissue	Mature adipocytes	531	SARS-CoV-2 infected	Subgenomic RNA (SARS-CoV-2)	2	No signal	No signal	No signal
Visceral adipose tissue	Mature adipocytes	120	Mock	Genomic RNA (SARS-CoV-2)	1	No signal
Visceral adipose tissue	Mature adipocytes	120	Mock	Genomic RNA (SARS-CoV-2)	2	No signal	No signal	No signal
Visceral adipose tissue	Mature adipocytes	120	SARS-CoV-2 infected	Genomic RNA (SARS-CoV-2)	1	226652
Visceral adipose tissue	Mature adipocytes	120	SARS-CoV-2 infected	Genomic RNA (SARS-CoV-2)	2	250103	238378	5.37727
Visceral adipose tissue	Mature adipocytes	120	Mock	Subgenomic RNA (SARS-CoV-2)	1	No signal
Visceral adipose tissue	Mature adipocytes	120	Mock	Subgenomic RNA (SARS-CoV-2)	2	No signal	No signal	No signal
Visceral adipose tissue	Mature adipocytes	120	SARS-CoV-2 infected	Subgenomic RNA (SARS-CoV-2)	1	22120.1
Visceral adipose tissue	Mature adipocytes	120	SARS-CoV-2 infected	Subgenomic RNA (SARS-CoV-2)	2	23913.3	23016.7	4.36204
Epicardial adipose tissue	Mature adipocytes	005	Mock	Genomic RNA (SARS-CoV-2)	1	No signal
Epicardial adipose tissue	Mature adipocytes	005	Mock	Genomic RNA (SARS-CoV-2)	2	No signal	No signal	No signal
Epicardial adipose tissue	Mature adipocytes	005	SARS-CoV-2 infected	Genomic RNA (SARS-CoV-2)	1	983078
Epicardial adipose tissue	Mature adipocytes	005	SARS-CoV-2 infected	Genomic RNA (SARS-CoV-2)	2	1.10234e+06	1.04271e+06	6.01816
Epicardial adipose tissue	Mature adipocytes	005	Mock	Subgenomic RNA (SARS-CoV-2)	1	No signal
Epicardial adipose tissue	Mature adipocytes	005	Mock	Subgenomic RNA (SARS-CoV-2)	2	No signal	No signal	No signal
Epicardial adipose tissue	Mature adipocytes	005	SARS-CoV-2 infected	Subgenomic RNA (SARS-CoV-2)	1	1.49964e+06
Epicardial adipose tissue	Mature adipocytes	005	SARS-CoV-2 infected	Subgenomic RNA (SARS-CoV-2)	2	1.47473e+06	1.48719e+06	6.17237
Pericardial adipose tissue	Mature adipocytes	005	Mock	Genomic RNA (SARS-CoV-2)	1	No signal
Pericardial adipose tissue	Mature adipocytes	005	Mock	Genomic RNA (SARS-CoV-2)	2	No signal	No signal	No signal
Pericardial adipose tissue	Mature adipocytes	005	SARS-CoV-2 infected	Genomic RNA (SARS-CoV-2)	1	1.56686e+06
Pericardial adipose tissue	Mature adipocytes	005	SARS-CoV-2 infected	Genomic RNA (SARS-CoV-2)	2	1.49161e+06	1.52923e+06	6.18447
Pericardial adipose tissue	Mature adipocytes	005	Mock	Subgenomic RNA (SARS-CoV-2)	1	No signal
Pericardial adipose tissue	Mature adipocytes	005	Mock	Subgenomic RNA (SARS-CoV-2)	2	No signal	No signal	No signal
Pericardial adipose tissue	Mature adipocytes	005	SARS-CoV-2 infected	Subgenomic RNA (SARS-CoV-2)	1	2699235
Pericardial adipose tissue	Mature adipocytes	005	SARS-CoV-2 infected	Subgenomic RNA (SARS-CoV-2)	2	2.64611e+06	2.67267e+06	6.42695

## Sheet: Fig2.B
Note: Ct values > 37 are considered No signal
Cell type	Treatment	Target	Cт	Delta Ct
Day 0 differentiated adipocytes	Mock	N gene	NO SIGNAL	NO SIGNAL
Day 0 differentiated adipocytes	Mock	N gene	NO SIGNAL	NO SIGNAL
Day 0 differentiated adipocytes	SARS-CoV-2 infected	N gene	NO SIGNAL	NO SIGNAL
Day 0 differentiated adipocytes	SARS-CoV-2 infected	N gene	NO SIGNAL	NO SIGNAL
Day 3 differentiated adipocytes	Mock	N gene	NO SIGNAL	NO SIGNAL
Day 3 differentiated adipocytes	Mock	N gene	NO SIGNAL	NO SIGNAL
Day 3 differentiated adipocytes	SARS-CoV-2 infected	N gene	24.3731	9.74477
Day 3 differentiated adipocytes	SARS-CoV-2 infected	N gene	24.4311	9.80153
Day 6 differentiated adipocytes	Mock	N gene	37.0239	22.0503
Day 6 differentiated adipocytes	Mock	N gene	NO SIGNAL	NO SIGNAL
Day 6 differentiated adipocytes	SARS-CoV-2 infected	N gene	15.2027	1.23378
Day 6 differentiated adipocytes	SARS-CoV-2 infected	N gene	15.1695	0.722725
Day 13 differentiated adipocytes	Mock	N gene	32.2106	18.2557
Day 13 differentiated adipocytes	Mock	N gene	32.0077	17.7127
Day 13 differentiated adipocytes	SARS-CoV-2 infected	N gene	21.5013	7.15329
Day 13 differentiated adipocytes	SARS-CoV-2 infected	N gene	21.5258	6.9989
Day 0 differentiated adipocytes	Mock	18S	13.9997
Day 0 differentiated adipocytes	Mock	18S	14.2756
Day 0 differentiated adipocytes	SARS-CoV-2 infected	18S	32.9481
Day 0 differentiated adipocytes	SARS-CoV-2 infected	18S	33.221
Day 3 differentiated adipocytes	Mock	18S	13.9158
Day 3 differentiated adipocytes	Mock	18S	14.2901
Day 3 differentiated adipocytes	SARS-CoV-2 infected	18S	14.6283
Day 3 differentiated adipocytes	SARS-CoV-2 infected	18S	14.6295
Day 6 differentiated adipocytes	Mock	18S	14.9735
Day 6 differentiated adipocytes	Mock	18S	15.2646
Day 6 differentiated adipocytes	SARS-CoV-2 infected	18S	13.9689
Day 6 differentiated adipocytes	SARS-CoV-2 infected	18S	14.4468
Day 13 differentiated adipocytes	Mock	18S	13.9549
Day 13 differentiated adipocytes	Mock	18S	14.295
Day 13 differentiated adipocytes	SARS-CoV-2 infected	18S	14.348
Day 13 differentiated adipocytes	SARS-CoV-2 infected	18S	14.5269

## Sheet: Fig2.C
Note:Ct values > 37 are considered No signal
Compartment	Cell type	Treatment	Hours post infection	Replicate	Target	Ct	Ct Avg	Delta Ct
Pericardial adipose tissue	Differentiated adipocytes	Mock	24	1	N gene	No signal
Pericardial adipose tissue	Differentiated adipocytes	Mock	24	1	N gene	No signal	No signal	No signal
Pericardial adipose tissue	Differentiated adipocytes	Mock	24	2	N gene	38.008
Pericardial adipose tissue	Differentiated adipocytes	Mock	24	2	N gene	No signal	No signal	No signal
Pericardial adipose tissue	Differentiated adipocytes	SARA-CoV-2 infected	24	1	N gene	23.0138
Pericardial adipose tissue	Differentiated adipocytes	SARA-CoV-2 infected	24	1	N gene	23.1594	23.0866	15.5731
Pericardial adipose tissue	Differentiated adipocytes	SARA-CoV-2 infected	24	2	N gene	22.5119
Pericardial adipose tissue	Differentiated adipocytes	SARA-CoV-2 infected	24	2	N gene	22.549	22.5304	15.7322
Pericardial adipose tissue	Differentiated adipocytes	SARA-CoV-2 infected	48	1	N gene	23.6148
Pericardial adipose tissue	Differentiated adipocytes	SARA-CoV-2 infected	48	1	N gene	23.6474	23.6311	16.1978
Pericardial adipose tissue	Differentiated adipocytes	SARA-CoV-2 infected	48	2	N gene	24.1655
Pericardial adipose tissue	Differentiated adipocytes	SARA-CoV-2 infected	48	2	N gene	24.19	24.1777	15.764
Pericardial adipose tissue	Differentiated adipocytes	SARA-CoV-2 infected	72	1	N gene	24.4546
Pericardial adipose tissue	Differentiated adipocytes	SARA-CoV-2 infected	72	1	N gene	24.4881	24.4713	11.1945
Pericardial adipose tissue	Differentiated adipocytes	SARA-CoV-2 infected	72	2	N gene	24.1898
Pericardial adipose tissue	Differentiated adipocytes	SARA-CoV-2 infected	72	2	N gene	24.2298	24.2098	10.6382
Pericardial adipose tissue	Differentiated adipocytes	SARA-CoV-2 infected	96	1	N gene	24.8599
Pericardial adipose tissue	Differentiated adipocytes	SARA-CoV-2 infected	96	1	N gene	24.9639	24.9119	10.0692
Pericardial adipose tissue	Differentiated adipocytes	SARA-CoV-2 infected	96	2	N gene	24.0192
Pericardial adipose tissue	Differentiated adipocytes	SARA-CoV-2 infected	96	2	N gene	23.9799	23.9996	10.4832

## Sheet: Fig2.F
Note: Ct Values > 35 are considered no signal
Compartment	Cell type	Patient ID	Target	Ct	Delta Ct
	A549		18s	10.8978
	A549		Full length ACE2 (exon 2-3)	36.8557	No signal
	A549		18s	11.0384
	A549		Full length ACE2 (exon 2-3)	36.7169	No signal
	A549		18s	11.247
	A549		Full length ACE2 (exon 2-3)	37.726	No signal
	A549		18s	10.721
	A549		Isoform ACE2 (exon 9a-10)	36.146	No signal
	A549		18s	10.7375
	A549		Isoform ACE2 (exon 9a-10)	No signal	No signal
	A549		18s	10.8208
	A549		Isoform ACE2 (exon 9a-10)	37.0962	No signal
	A549		18s	11.1922
	A549		Total ACE2 (exon 17-18)	No signal	No signal
	A549		18s	11.4575
	A549		Total ACE2 (exon 17-18)	39.9303	No signal
	A549		18s	11.4576
	A549		Total ACE2 (exon 17-18)	No signal	No signal
	A549-ACE2		18s	11.6064
	A549-ACE2		Full length ACE2 (exon 2-3)	25.528	13.9216
	A549-ACE2		18s	11.7816
	A549-ACE2		Full length ACE2 (exon 2-3)	25.8428	14.0612
	A549-ACE2		18s	11.6961
	A549-ACE2		Full length ACE2 (exon 2-3)	25.7942	14.0981
	A549-ACE2		18s	11.2189
	A549-ACE2		Isoform ACE2 (exon 9a-10)	No signal	No signal
	A549-ACE2		18s	11.3794
	A549-ACE2		Isoform ACE2 (exon 9a-10)	No signal	No signal
	A549-ACE2		18s	11.3252
	A549-ACE2		Isoform ACE2 (exon 9a-10)	39.9382	No signal
	A549-ACE2		18s	11.9178
	A549-ACE2		Total ACE2 (exon 17-18)	27.7401	15.8223
	A549-ACE2		18s	11.9791
	A549-ACE2		Total ACE2 (exon 17-18)	27.7383	15.7592
	A549-ACE2		18s	11.943
	A549-ACE2		Total ACE2 (exon 17-18)	27.6685	15.7255
	Day 0 adipocytes		18s	10.5259
	Day 0 adipocytes		Full length ACE2 (exon 2-3)	36.9827	No signal
	Day 0 adipocytes		18s	10.415
	Day 0 adipocytes		Full length ACE2 (exon 2-3)	37.015	No signal
	Day 0 adipocytes		18s	10.4456
	Day 0 adipocytes		Full length ACE2 (exon 2-3)	37.5845	No signal
	Day 0 adipocytes		18s	10.1989
	Day 0 adipocytes		Isoform ACE2 (exon 9a-10)	35.9748	No signal
	Day 0 adipocytes		18s	10.1322
	Day 0 adipocytes		Isoform ACE2 (exon 9a-10)	No signal	No signal
	Day 0 adipocytes		18s	10.1601
	Day 0 adipocytes		Isoform ACE2 (exon 9a-10)	37.4577	No signal
	Day 0 adipocytes		18s	10.5733
	Day 0 adipocytes		Total ACE2 (exon 17-18)	37.1497	No signal
	Day 0 adipocytes		18s	10.8684
	Day 0 adipocytes		Total ACE2 (exon 17-18)	38.1441	No signal
	Day 0 adipocytes		18s	10.6509
	Day 0 adipocytes		Total ACE2 (exon 17-18)	38.113	No signal
	Day 3 adipocytes		18s	10.4386
	Day 3 adipocytes		Full length ACE2 (exon 2-3)	31.9281	21.4896
	Day 3 adipocytes		18s	9.72871
	Day 3 adipocytes		Full length ACE2 (exon 2-3)	30.7622	21.0335
	Day 3 adipocytes		18s	9.63917
	Day 3 adipocytes		Full length ACE2 (exon 2-3)	30.7566	21.1174
	Day 3 adipocytes		18s	10.0424
	Day 3 adipocytes		Isoform ACE2 (exon 9a-10)	No signal	No signal
	Day 3 adipocytes		18s	10.2882
	Day 3 adipocytes		Isoform ACE2 (exon 9a-10)	No signal	No signal
	Day 3 adipocytes		18s	10.1899
	Day 3 adipocytes		Isoform ACE2 (exon 9a-10)	No signal	No signal
	Day 3 adipocytes		18s	10.3834
	Day 3 adipocytes		Total ACE2 (exon 17-18)	32.4723	22.0888
	Day 3 adipocytes		18s	10.7937
	Day 3 adipocytes		Total ACE2 (exon 17-18)	32.9359	22.1422
	Day 3 adipocytes		18s	10.9134
	Day 3 adipocytes		Total ACE2 (exon 17-18)	32.9547	22.0412
	Day 6 adipocytes		18s	10.5063
	Day 6 adipocytes		Full length ACE2 (exon 2-3)	32.3908	21.8845
	Day 6 adipocytes		18s	10.3252
	Day 6 adipocytes		Full length ACE2 (exon 2-3)	32.1423	21.8171
	Day 6 adipocytes		18s	10.5147
	Day 6 adipocytes		Full length ACE2 (exon 2-3)	32.6217	22.1071
	Day 6 adipocytes		18s	9.96153
	Day 6 adipocytes		Isoform ACE2 (exon 9a-10)	39.9114	No signal
	Day 6 adipocytes		18s	10.0297
	Day 6 adipocytes		Isoform ACE2 (exon 9a-10)	No signal	No signal
	Day 6 adipocytes		18s	10.1017
	Day 6 adipocytes		Isoform ACE2 (exon 9a-10)	No signal	No signal
	Day 6 adipocytes		18s	10.5274
	Day 6 adipocytes		Total ACE2 (exon 17-18)	33.5858	23.0584
	Day 6 adipocytes		18s	10.7661
	Day 6 adipocytes		Total ACE2 (exon 17-18)	34.1012	23.3351
	Day 6 adipocytes		18s	10.5497
	Day 6 adipocytes		Total ACE2 (exon 17-18)	34.5628	24.0132
	Day 13 adipocytes		18s	8.9069
	Day 13 adipocytes		Full length ACE2 (exon 2-3)	34.799	25.8921
	Day 13 adipocytes		18s	8.79744
	Day 13 adipocytes		Full length ACE2 (exon 2-3)	35.5934	No signal
	Day 13 adipocytes		18s	8.70097
	Day 13 adipocytes		Full length ACE2 (exon 2-3)	34.5485	25.8475
	Day 13 adipocytes		18s	8.37934
	Day 13 adipocytes		Isoform ACE2 (exon 9a-10)	No signal	No signal
	Day 13 adipocytes		18s	8.3073
	Day 13 adipocytes		Isoform ACE2 (exon 9a-10)	No signal	No signal
	Day 13 adipocytes		18s	8.38818
	Day 13 adipocytes		Isoform ACE2 (exon 9a-10)	No signal	No signal
	Day 13 adipocytes		18s	9.0419
	Day 13 adipocytes		Total ACE2 (exon 17-18)	35.5131	No signal
	Day 13 adipocytes		18s	9.13912
	Day 13 adipocytes		Total ACE2 (exon 17-18)	35.9504	No signal
	Day 13 adipocytes		18s	9.17059
	Day 13 adipocytes		Total ACE2 (exon 17-18)	35.9861	No signal
Subcutaneous adipose tissue	Mature adipocytes	959	18S	12.1239
Subcutaneous adipose tissue	Mature adipocytes	959	Full length ACE2 (exon 2-3)	No signal	No signal
Subcutaneous adipose tissue	Mature adipocytes	959	18S	12.2878
Subcutaneous adipose tissue	Mature adipocytes	959	Full length ACE2 (exon 2-3)	No signal	No signal
Subcutaneous adipose tissue	Mature adipocytes	959	18S	12.4712
Subcutaneous adipose tissue	Mature adipocytes	959	Total ACE2 (exon 17-18)	35.513	No signal
Subcutaneous adipose tissue	Mature adipocytes	959	18S	12.641
Subcutaneous adipose tissue	Mature adipocytes	959	Total ACE2 (exon 17-18)	No signal	No signal
Subcutaneous adipose tissue	Mature adipocytes	959	18S	11.6745
Subcutaneous adipose tissue	Mature adipocytes	959	Isoform ACE2 (exon 9a-10)	36.0046	No signal
Subcutaneous adipose tissue	Mature adipocytes	959	18S	11.881
Subcutaneous adipose tissue	Mature adipocytes	959	Isoform ACE2 (exon 9a-10)	36.6929	No signal
Subcutaneous adipose tissue	Mature adipocytes	120	18S	12.7872
Subcutaneous adipose tissue	Mature adipocytes	120	Full length ACE2 (exon 2-3)	36.3235	No signal
Subcutaneous adipose tissue	Mature adipocytes	120	18S	12.8666
Subcutaneous adipose tissue	Mature adipocytes	120	Full length ACE2 (exon 2-3)	No signal	No signal
Subcutaneous adipose tissue	Mature adipocytes	120	18S	13.0294
Subcutaneous adipose tissue	Mature adipocytes	120	Total ACE2 (exon 17-18)	No signal	No signal
Subcutaneous adipose tissue	Mature adipocytes	120	18S	13.1315
Subcutaneous adipose tissue	Mature adipocytes	120	Total ACE2 (exon 17-18)	No signal	No signal
Subcutaneous adipose tissue	Mature adipocytes	120	18S	12.3848
Subcutaneous adipose tissue	Mature adipocytes	120	Isoform ACE2 (exon 9a-10)	36.1683	No signal
Subcutaneous adipose tissue	Mature adipocytes	120	18S	12.4406
Subcutaneous adipose tissue	Mature adipocytes	120	Isoform ACE2 (exon 9a-10)	36.4019	No signal
Subcutaneous adipose tissue	Mature adipocytes	005	18S	14.5518
Subcutaneous adipose tissue	Mature adipocytes	005	Full length ACE2 (exon 2-3)	No signal	No signal
Subcutaneous adipose tissue	Mature adipocytes	005	18S	14.5382
Subcutaneous adipose tissue	Mature adipocytes	005	Full length ACE2 (exon 2-3)	37.176	No signal
Subcutaneous adipose tissue	Mature adipocytes	005	18S	14.7969
Subcutaneous adipose tissue	Mature adipocytes	005	Total ACE2 (exon 17-18)	No signal	No signal
Subcutaneous adipose tissue	Mature adipocytes	005	18S	14.7525
Subcutaneous adipose tissue	Mature adipocytes	005	Total ACE2 (exon 17-18)	No signal	No signal
Subcutaneous adipose tissue	Mature adipocytes	005	18S	14.0409
Subcutaneous adipose tissue	Mature adipocytes	005	Isoform ACE2 (exon 9a-10)	No signal	No signal
Subcutaneous adipose tissue	Mature adipocytes	005	18S	14.2552
Subcutaneous adipose tissue	Mature adipocytes	005	Isoform ACE2 (exon 9a-10)	No signal	No signal
Visceral adipose tissue	Mature adipocytes	959	18S	12.1274
Visceral adipose tissue	Mature adipocytes	959	Full length ACE2 (exon 2-3)	No signal	No signal
Visceral adipose tissue	Mature adipocytes	959	18S	12.4313
Visceral adipose tissue	Mature adipocytes	959	Full length ACE2 (exon 2-3)	36.4821	No signal
Visceral adipose tissue	Mature adipocytes	959	18S	12.5572
Visceral adipose tissue	Mature adipocytes	959	Total ACE2 (exon 17-18)	35.9547	No signal
Visceral adipose tissue	Mature adipocytes	959	18S	12.5128
Visceral adipose tissue	Mature adipocytes	959	Total ACE2 (exon 17-18)	35.9338	No signal
Visceral adipose tissue	Mature adipocytes	959	18S	11.6577
Visceral adipose tissue	Mature adipocytes	959	Isoform ACE2 (exon 9a-10)	No signal	No signal
Visceral adipose tissue	Mature adipocytes	959	18S	11.7763
Visceral adipose tissue	Mature adipocytes	959	Isoform ACE2 (exon 9a-10)	No signal	No signal
Visceral adipose tissue	Mature adipocytes	120	18S	11.894
Visceral adipose tissue	Mature adipocytes	120	Full length ACE2 (exon 2-3)	35.6731	No signal
Visceral adipose tissue	Mature adipocytes	120	18S	11.8192
Visceral adipose tissue	Mature adipocytes	120	Full length ACE2 (exon 2-3)	36.3433	No signal
Visceral adipose tissue	Mature adipocytes	120	18S	11.9913
Visceral adipose tissue	Mature adipocytes	120	Total ACE2 (exon 17-18)	No signal	No signal
Visceral adipose tissue	Mature adipocytes	120	18S	11.9802
Visceral adipose tissue	Mature adipocytes	120	Total ACE2 (exon 17-18)	35.4872	No signal
Visceral adipose tissue	Mature adipocytes	120	18S	11.3603
Visceral adipose tissue	Mature adipocytes	120	Isoform ACE2 (exon 9a-10)	36.2299	No signal
Visceral adipose tissue	Mature adipocytes	120	18S	11.418
Visceral adipose tissue	Mature adipocytes	120	Isoform ACE2 (exon 9a-10)	No signal	No signal
Pericardial adipose tissue	Mature adipocytes	005	18S	12.3295
Pericardial adipose tissue	Mature adipocytes	005	Full length ACE2 (exon 2-3)	38.7052	No signal
Pericardial adipose tissue	Mature adipocytes	005	18S	12.4013
Pericardial adipose tissue	Mature adipocytes	005	Full length ACE2 (exon 2-3)	34.6651	22.2638
Pericardial adipose tissue	Mature adipocytes	005	18S	12.6409
Pericardial adipose tissue	Mature adipocytes	005	Total ACE2 (exon 17-18)	33.3613	20.7204
Pericardial adipose tissue	Mature adipocytes	005	18S	12.7823
Pericardial adipose tissue	Mature adipocytes	005	Total ACE2 (exon 17-18)	32.9858	20.2034
Pericardial adipose tissue	Mature adipocytes	005	18S	11.988
Pericardial adipose tissue	Mature adipocytes	005	Isoform ACE2 (exon 9a-10)	No signal	No signal
Pericardial adipose tissue	Mature adipocytes	005	18S	11.9864
Pericardial adipose tissue	Mature adipocytes	005	Isoform ACE2 (exon 9a-10)	No signal	No signal
Epicardial adipose tissue	Mature adipocytes	005	18S	12.3367
Epicardial adipose tissue	Mature adipocytes	005	Full length ACE2 (exon 2-3)	35.7513	No signal
Epicardial adipose tissue	Mature adipocytes	005	18S	12.5154
Epicardial adipose tissue	Mature adipocytes	005	Full length ACE2 (exon 2-3)	35.6507	No signal
Epicardial adipose tissue	Mature adipocytes	005	18S	12.5173
Epicardial adipose tissue	Mature adipocytes	005	Total ACE2 (exon 17-18)	34.1612	21.6438
Epicardial adipose tissue	Mature adipocytes	005	18S	12.7703
Epicardial adipose tissue	Mature adipocytes	005	Total ACE2 (exon 17-18)	35.3038	No signal
Epicardial adipose tissue	Mature adipocytes	005	18S	11.7618
Epicardial adipose tissue	Mature adipocytes	005	Isoform ACE2 (exon 9a-10)	No signal	No signal
Epicardial adipose tissue	Mature adipocytes	005	18S	12.1261
Epicardial adipose tissue	Mature adipocytes	005	Isoform ACE2 (exon 9a-10)	35.239	No signal

## Sheet: Fig3.A
Note: Ct values > 37 are considered No signal
Compartment	Cell type	Treatment	Patient ID	Replicate	Target Name	CT	mean CT	Delta CT
Subcutaneous adipose tissue	Stromal vascular compartment	Mock	005	1	N gene	29.0683
Subcutaneous adipose tissue	Stromal vascular compartment	Mock	005	2	N gene	29.2325	29.1504	14.6452
Subcutaneous adipose tissue	Stromal vascular compartment	Mock	120	1	N gene	37.4505
Subcutaneous adipose tissue	Stromal vascular compartment	Mock	120	2	N gene	No signal	37.4505	27.5944
Subcutaneous adipose tissue	Stromal vascular compartment	Mock	319	1	N gene	34.5338
Subcutaneous adipose tissue	Stromal vascular compartment	Mock	319	2	N gene	35.5126	35.0232	24.6363
Subcutaneous adipose tissue	Stromal vascular compartment	Mock	576	1	N gene	No signal
Subcutaneous adipose tissue	Stromal vascular compartment	Mock	576	2	N gene	33.2618	33.2618	23.915
Subcutaneous adipose tissue	Stromal vascular compartment	Mock	658	1	N gene	34.2607
Subcutaneous adipose tissue	Stromal vascular compartment	Mock	658	2	N gene	35.5868	34.9238	27.3833
Subcutaneous adipose tissue	Stromal vascular compartment	Mock	924	1	N gene	No signal
Subcutaneous adipose tissue	Stromal vascular compartment	Mock	924	2	N gene	No signal	40	27.9074
Subcutaneous adipose tissue	Stromal vascular compartment	SARS-CoV-2 infected	005	1	N gene	20.8515
Subcutaneous adipose tissue	Stromal vascular compartment	SARS-CoV-2 infected	005	2	N gene	20.8817	20.8666	6.46335
Subcutaneous adipose tissue	Stromal vascular compartment	SARS-CoV-2 infected	120	1	N gene	17.9535
Subcutaneous adipose tissue	Stromal vascular compartment	SARS-CoV-2 infected	120	2	N gene	17.8154	17.8844	8.37393
Subcutaneous adipose tissue	Stromal vascular compartment	SARS-CoV-2 infected	319	1	N gene	19.3968
Subcutaneous adipose tissue	Stromal vascular compartment	SARS-CoV-2 infected	319	2	N gene	19.5191	19.458	8.05486
Subcutaneous adipose tissue	Stromal vascular compartment	SARS-CoV-2 infected	576	1	N gene	20.2295
Subcutaneous adipose tissue	Stromal vascular compartment	SARS-CoV-2 infected	576	2	N gene	20.1652	20.1974	10.5004
Subcutaneous adipose tissue	Stromal vascular compartment	SARS-CoV-2 infected	658	1	N gene	17.8994
Subcutaneous adipose tissue	Stromal vascular compartment	SARS-CoV-2 infected	658	2	N gene	17.8927	17.8961	9.40236
Subcutaneous adipose tissue	Stromal vascular compartment	SARS-CoV-2 infected	924	1	N gene	22.3273
Subcutaneous adipose tissue	Stromal vascular compartment	SARS-CoV-2 infected	924	2	N gene	22.2568	22.2921	10.3157
Subcutaneous adipose tissue	Stromal vascular compartment	Mock	005	1	18S	14.5152
Subcutaneous adipose tissue	Stromal vascular compartment	Mock	005	2	18S	14.4953	14.5052
Subcutaneous adipose tissue	Stromal vascular compartment	Mock	120	1	18S	9.88319
Subcutaneous adipose tissue	Stromal vascular compartment	Mock	120	2	18S	9.82882	9.85601
Subcutaneous adipose tissue	Stromal vascular compartment	Mock	319	1	18S	10.4344
Subcutaneous adipose tissue	Stromal vascular compartment	Mock	319	2	18S	10.3394	10.3869
Subcutaneous adipose tissue	Stromal vascular compartment	Mock	576	1	18S	9.384
Subcutaneous adipose tissue	Stromal vascular compartment	Mock	576	2	18S	9.30953	9.34677
Subcutaneous adipose tissue	Stromal vascular compartment	Mock	658	1	18S	7.6331
Subcutaneous adipose tissue	Stromal vascular compartment	Mock	658	2	18S	7.44791	7.5405
Subcutaneous adipose tissue	Stromal vascular compartment	Mock	924	1	18S	12.1903
Subcutaneous adipose tissue	Stromal vascular compartment	Mock	924	2	18S	11.9949	12.0926
Subcutaneous adipose tissue	Stromal vascular compartment	SARS-CoV-2 infected	005	1	18S	14.3554
Subcutaneous adipose tissue	Stromal vascular compartment	SARS-CoV-2 infected	005	2	18S	14.451	14.4032
Subcutaneous adipose tissue	Stromal vascular compartment	SARS-CoV-2 infected	120	1	18S	9.64339
Subcutaneous adipose tissue	Stromal vascular compartment	SARS-CoV-2 infected	120	2	18S	9.37762	9.51051
Subcutaneous adipose tissue	Stromal vascular compartment	SARS-CoV-2 infected	319	1	18S	11.4214
Subcutaneous adipose tissue	Stromal vascular compartment	SARS-CoV-2 infected	319	2	18S	11.3848	11.4031
Subcutaneous adipose tissue	Stromal vascular compartment	SARS-CoV-2 infected	576	1	18S	9.68049
Subcutaneous adipose tissue	Stromal vascular compartment	SARS-CoV-2 infected	576	2	18S	9.71345	9.69697
Subcutaneous adipose tissue	Stromal vascular compartment	SARS-CoV-2 infected	658	1	18S	8.49148
Subcutaneous adipose tissue	Stromal vascular compartment	SARS-CoV-2 infected	658	2	18S	8.49599	8.49373
Subcutaneous adipose tissue	Stromal vascular compartment	SARS-CoV-2 infected	924	1	18S	12.0163
Subcutaneous adipose tissue	Stromal vascular compartment	SARS-CoV-2 infected	924	2	18S	11.9365	11.9764
Visceral adipose tissue	Stromal vascular compartment	Mock	120	1	N gene	37.7614
Visceral adipose tissue	Stromal vascular compartment	Mock	120	2	N gene	No signal	37.7614	28.9001
Visceral adipose tissue	Stromal vascular compartment	Mock	658	1	N gene	34.4314
Visceral adipose tissue	Stromal vascular compartment	Mock	658	2	N gene	35.3842	34.9078	23.1211
Visceral adipose tissue	Stromal vascular compartment	Mock	576	1	N gene	No signal
Visceral adipose tissue	Stromal vascular compartment	Mock	576	2	N gene	No signal	40	31.1958
Visceral adipose tissue	Stromal vascular compartment	Mock	924	1	N gene	No signal
Visceral adipose tissue	Stromal vascular compartment	Mock	924	2	N gene	No signal	40	30.354
Visceral adipose tissue	Stromal vascular compartment	SARS-CoV-2 infected	120	1	N gene	17.966
Visceral adipose tissue	Stromal vascular compartment	SARS-CoV-2 infected	120	2	N gene	18.2426	18.1043	9.41529
Visceral adipose tissue	Stromal vascular compartment	SARS-CoV-2 infected	658	1	N gene	17.9442
Visceral adipose tissue	Stromal vascular compartment	SARS-CoV-2 infected	658	2	N gene	17.9676	17.9559	9.44217
Visceral adipose tissue	Stromal vascular compartment	SARS-CoV-2 infected	576	1	N gene	20.1318
Visceral adipose tissue	Stromal vascular compartment	SARS-CoV-2 infected	576	2	N gene	20.1068	20.1193	11.5881
Visceral adipose tissue	Stromal vascular compartment	SARS-CoV-2 infected	924	1	N gene	20.2073
Visceral adipose tissue	Stromal vascular compartment	SARS-CoV-2 infected	924	2	N gene	20.3346	20.271	10.7451
Visceral adipose tissue	Stromal vascular compartment	Mock	120	1	18S	8.85819
Visceral adipose tissue	Stromal vascular compartment	Mock	120	2	18S	8.86429	8.86124
Visceral adipose tissue	Stromal vascular compartment	Mock	658	1	18S	11.7232
Visceral adipose tissue	Stromal vascular compartment	Mock	858	2	18S	11.8502	11.7867
Visceral adipose tissue	Stromal vascular compartment	Mock	576	1	18S	8.86047
Visceral adipose tissue	Stromal vascular compartment	Mock	576	2	18S	8.74783	8.80415
Visceral adipose tissue	Stromal vascular compartment	Mock	924	1	18S	9.62722
Visceral adipose tissue	Stromal vascular compartment	Mock	924	2	18S	9.66481	9.64601
Visceral adipose tissue	Stromal vascular compartment	SARS-CoV-2 infected	120	1	18S	8.81686
Visceral adipose tissue	Stromal vascular compartment	SARS-CoV-2 infected	120	2	18S	8.56112	8.68899
Visceral adipose tissue	Stromal vascular compartment	SARS-CoV-2 infected	658	1	18S	8.60038
Visceral adipose tissue	Stromal vascular compartment	SARS-CoV-2 infected	658	2	18S	8.42707	8.51373
Visceral adipose tissue	Stromal vascular compartment	SARS-CoV-2 infected	576	1	18S	8.61277
Visceral adipose tissue	Stromal vascular compartment	SARS-CoV-2 infected	576	2	18S	8.44973	8.53125
Visceral adipose tissue	Stromal vascular compartment	SARS-CoV-2 infected	924	1	18S	9.5855
Visceral adipose tissue	Stromal vascular compartment	SARS-CoV-2 infected	924	2	18S	9.46628	9.52589

## Sheet: Fig3.B
Compartment	Cell type	Patient ID	Treatment	Target	Replicate	Copy numbers	Mean copy Numbers	Log 10
Subcutaneous adipose tissue	Stromal vascular compartment	005	Mock	Genomic RNA (SARS-CoV-2)	1	1629.04
Subcutaneous adipose tissue	Stromal vascular compartment	005	Mock	Genomic RNA (SARS-CoV-2)	2	1481.82	1555.43	3.19185
Subcutaneous adipose tissue	Stromal vascular compartment	005	SARS-CoV-2 infected	Genomic RNA (SARS-CoV-2)	1	263284
Subcutaneous adipose tissue	Stromal vascular compartment	005	SARS-CoV-2 infected	Genomic RNA (SARS-CoV-2)	2	245210	254247	5.40526
Subcutaneous adipose tissue	Stromal vascular compartment	005	Mock	Subgenomic RNA (SARS-CoV-2)	1	722.11
Subcutaneous adipose tissue	Stromal vascular compartment	005	Mock	Subgenomic RNA (SARS-CoV-2)	2	634.61	678.36	2.83146
Subcutaneous adipose tissue	Stromal vascular compartment	005	SARS-CoV-2 infected	Subgenomic RNA (SARS-CoV-2)	1	1.86366e+06
Subcutaneous adipose tissue	Stromal vascular compartment	005	SARS-CoV-2 infected	Subgenomic RNA (SARS-CoV-2)	2	1.75591e+06	1.80979e+06	6.25763
Subcutaneous adipose tissue	Stromal vascular compartment	120	Mock	Genomic RNA (SARS-CoV-2)	1	No signal
Subcutaneous adipose tissue	Stromal vascular compartment	120	Mock	Genomic RNA (SARS-CoV-2)	2	No signal	No signal	No signal
Subcutaneous adipose tissue	Stromal vascular compartment	120	SARS-CoV-2 infected	Genomic RNA (SARS-CoV-2)	1	101164
Subcutaneous adipose tissue	Stromal vascular compartment	120	SARS-CoV-2 infected	Genomic RNA (SARS-CoV-2)	2	108924	105044	5.02137
Subcutaneous adipose tissue	Stromal vascular compartment	120	Mock	Subgenomic RNA (SARS-CoV-2)	1	No signal
Subcutaneous adipose tissue	Stromal vascular compartment	120	Mock	Subgenomic RNA (SARS-CoV-2)	2	No signal	No signal	No signal
Subcutaneous adipose tissue	Stromal vascular compartment	120	SARS-CoV-2 infected	Subgenomic RNA (SARS-CoV-2)	1	18451.7
Subcutaneous adipose tissue	Stromal vascular compartment	120	SARS-CoV-2 infected	Subgenomic RNA (SARS-CoV-2)	2	16804.5	17628.1	4.24621
Visceral adipose tissue	Stromal vascular compartment	531	Mock	Genomic RNA (SARS-CoV-2)	1	23953.4
Visceral adipose tissue	Stromal vascular compartment	531	Mock	Genomic RNA (SARS-CoV-2)	2	30553	27253.2	4.43542
Visceral adipose tissue	Stromal vascular compartment	531	SARS-CoV-2 infected	Genomic RNA (SARS-CoV-2)	1	5.01079e+06
Visceral adipose tissue	Stromal vascular compartment	531	SARS-CoV-2 infected	Genomic RNA (SARS-CoV-2)	2	5932418	5.4716e+06	6.73811
Visceral adipose tissue	Stromal vascular compartment	531	Mock	Subgenomic RNA (SARS-CoV-2)	1	17783.5
Visceral adipose tissue	Stromal vascular compartment	531	Mock	Subgenomic RNA (SARS-CoV-2)	2	16230.6	17007.1	4.23063
Visceral adipose tissue	Stromal vascular compartment	531	SARS-CoV-2 infected	Subgenomic RNA (SARS-CoV-2)	1	8003618
Visceral adipose tissue	Stromal vascular compartment	531	SARS-CoV-2 infected	Subgenomic RNA (SARS-CoV-2)	2	7.81924e+06	7.91143e+06	6.89826
Visceral adipose tissue	Stromal vascular compartment	120	Mock	Genomic RNA (SARS-CoV-2)	1	No signal
Visceral adipose tissue	Stromal vascular compartment	120	Mock	Genomic RNA (SARS-CoV-2)	2	No signal	No signal	No signal
Visceral adipose tissue	Stromal vascular compartment	120	SARS-CoV-2 infected	Genomic RNA (SARS-CoV-2)	1	91033.8
Visceral adipose tissue	Stromal vascular compartment	120	SARS-CoV-2 infected	Genomic RNA (SARS-CoV-2)	2	107439	99236.4	4.99667
Visceral adipose tissue	Stromal vascular compartment	120	Mock	Subgenomic RNA (SARS-CoV-2)	1	No signal
Visceral adipose tissue	Stromal vascular compartment	120	Mock	Subgenomic RNA (SARS-CoV-2)	2	No signal	No signal	No signal
Visceral adipose tissue	Stromal vascular compartment	120	SARS-CoV-2 infected	Subgenomic RNA (SARS-CoV-2)	1	13162.4
Visceral adipose tissue	Stromal vascular compartment	120	SARS-CoV-2 infected	Subgenomic RNA (SARS-CoV-2)	2	13197.5	13179.9	4.11991
Pericardial adipose tissue	Stromal vascular compartment	005	Mock	Genomic RNA (SARS-CoV-2)	1	1555.71
Pericardial adipose tissue	Stromal vascular compartment	005	Mock	Genomic RNA (SARS-CoV-2)	2	1692.16	1623.93	3.21057
Pericardial adipose tissue	Stromal vascular compartment	005	SARS-CoV-2 infected	Genomic RNA (SARS-CoV-2)	1	599146
Pericardial adipose tissue	Stromal vascular compartment	005	SARS-CoV-2 infected	Genomic RNA (SARS-CoV-2)	2	599617	599382	5.7777
Pericardial adipose tissue	Stromal vascular compartment	005	Mock	Subgenomic RNA (SARS-CoV-2)	1	722.11
Pericardial adipose tissue	Stromal vascular compartment	005	Mock	Subgenomic RNA (SARS-CoV-2)	2	634.61	678.36	2.83146
Pericardial adipose tissue	Stromal vascular compartment	005	SARS-CoV-2 infected	Subgenomic RNA (SARS-CoV-2)	1	1.86366e+06
Pericardial adipose tissue	Stromal vascular compartment	005	SARS-CoV-2 infected	Subgenomic RNA (SARS-CoV-2)	2	1.75591e+06	1.80979e+06	6.25763
Epicardial adipose tissue	Stromal vascular compartment	005	Mock	Genomic RNA (SARS-CoV-2)	1	22812.5
Epicardial adipose tissue	Stromal vascular compartment	005	Mock	Genomic RNA (SARS-CoV-2)	2	25505.1	24158.8	4.38308
Epicardial adipose tissue	Stromal vascular compartment	005	SARS-CoV-2 infected	Genomic RNA (SARS-CoV-2)	1	810275
Epicardial adipose tissue	Stromal vascular compartment	005	SARS-CoV-2 infected	Genomic RNA (SARS-CoV-2)	2	834107	822191	5.91497
Epicardial adipose tissue	Stromal vascular compartment	005	Mock	Subgenomic RNA (SARS-CoV-2)	1	19622.4
Epicardial adipose tissue	Stromal vascular compartment	005	Mock	Subgenomic RNA (SARS-CoV-2)	2	21362.5	20492.4	4.31159
Epicardial adipose tissue	Stromal vascular compartment	005	SARS-CoV-2 infected	Subgenomic RNA (SARS-CoV-2)	1	2154201
Epicardial adipose tissue	Stromal vascular compartment	005	SARS-CoV-2 infected	Subgenomic RNA (SARS-CoV-2)	2	2.62932e+06	2.39176e+06	6.37872

## Sheet: Fig3.C
Compartment	cell type	Patient ID	Treatment	Target	CT	Delta CT
Subcutaneous adipose tissue	Stromal vascular compartment	854	Mock	N Gene	34.9505	23.3151
Subcutaneous adipose tissue	Stromal vascular compartment	854	Mock	N Gene	34.893	23.1914
Subcutaneous adipose tissue	Stromal vascular compartment	854	Mock	N Gene	34.7102	23.1469
Subcutaneous adipose tissue	Stromal vascular compartment	854	Heat-inactivated SARS-CoV-2	N Gene	20.0647	9.10304
Subcutaneous adipose tissue	Stromal vascular compartment	854	Heat-inactivated SARS-CoV-2	N Gene	20.0671	8.8493
Subcutaneous adipose tissue	Stromal vascular compartment	854	Heat-inactivated SARS-CoV-2	N Gene	20.228	9.49971
Subcutaneous adipose tissue	Stromal vascular compartment	854	SARS-CoV-2	N Gene	15.5494	4.23277
Subcutaneous adipose tissue	Stromal vascular compartment	854	SARS-CoV-2	N Gene	15.6665	4.33019
Subcutaneous adipose tissue	Stromal vascular compartment	854	SARS-CoV-2	N Gene	15.7575	4.64019
Subcutaneous adipose tissue	Stromal vascular compartment	854	Mock	18s	11.6353
Subcutaneous adipose tissue	Stromal vascular compartment	854	Mock	18s	11.7015
Subcutaneous adipose tissue	Stromal vascular compartment	854	Mock	18s	11.5633
Subcutaneous adipose tissue	Stromal vascular compartment	854	Heat-inactivated SARS-CoV-2	18s	10.9617
Subcutaneous adipose tissue	Stromal vascular compartment	854	Heat-inactivated SARS-CoV-2	18s	11.2178
Subcutaneous adipose tissue	Stromal vascular compartment	854	Heat-inactivated SARS-CoV-2	18s	10.7283
Subcutaneous adipose tissue	Stromal vascular compartment	854	SARS-CoV-2	18s	11.3166
Subcutaneous adipose tissue	Stromal vascular compartment	854	SARS-CoV-2	18s	11.3363
Subcutaneous adipose tissue	Stromal vascular compartment	854	SARS-CoV-2	18s	11.1173
Visceral adipose tissue	Stromal vascular compartment	854	Mock	N Gene	33.2834	24.434
Visceral adipose tissue	Stromal vascular compartment	854	Mock	N Gene	33.8568	25.0691
Visceral adipose tissue	Stromal vascular compartment	854	Mock	N Gene	33.8328	25.1953
Visceral adipose tissue	Stromal vascular compartment	854	Heat-inactivated SARS-CoV-2	N Gene	19.5637	11.019
Visceral adipose tissue	Stromal vascular compartment	854	Heat-inactivated SARS-CoV-2	N Gene	19.5396	11.0132
Visceral adipose tissue	Stromal vascular compartment	854	Heat-inactivated SARS-CoV-2	N Gene	19.4641	11.0114
Visceral adipose tissue	Stromal vascular compartment	854	SARS-CoV-2	N Gene	15.8927	7.12555
Visceral adipose tissue	Stromal vascular compartment	854	SARS-CoV-2	N Gene	15.9323	7.0787
Visceral adipose tissue	Stromal vascular compartment	854	SARS-CoV-2	N Gene	16.1337	7.35303
Visceral adipose tissue	Stromal vascular compartment	854	Mock	18s	8.84942
Visceral adipose tissue	Stromal vascular compartment	854	Mock	18s	8.78767
Visceral adipose tissue	Stromal vascular compartment	854	Mock	18s	8.63746
Visceral adipose tissue	Stromal vascular compartment	854	Heat-inactivated SARS-CoV-2	18s	8.54471
Visceral adipose tissue	Stromal vascular compartment	854	Heat-inactivated SARS-CoV-2	18s	8.52642
Visceral adipose tissue	Stromal vascular compartment	854	Heat-inactivated SARS-CoV-2	18s	8.45273
Visceral adipose tissue	Stromal vascular compartment	854	SARS-CoV-2	18s	8.76718
Visceral adipose tissue	Stromal vascular compartment	854	SARS-CoV-2	18s	8.85359
Visceral adipose tissue	Stromal vascular compartment	854	SARS-CoV-2	18s	8.78066

## Sheet: Fig3.D
Compartment	cell type	Patient ID	Treatment	Target	CT	Known copy numbers	Transformed copy numbers	tota copy numbers in 5ul of sample
			Known standards	N gene	23.1938	1000000
			Known standards	N gene	25.988	100000
			Known standards	N gene	29.9576	10000
			Known standards	N gene	31.0327	1000
			Known standards	N gene	31.3878	100
			Known standards	N gene	36.9003	10
			Blank	N gene	No signal	0
			Blank	N gene	No signal	0
Subcutaneous adipose tissue	Stromal vascular compartment	854	Mock	N gene	32.2009		326.005	14083.4
Subcutaneous adipose tissue	Stromal vascular compartment	854	Mock	N gene	32.6442		213.461	9221.52
Subcutaneous adipose tissue	Stromal vascular compartment	854	Mock	N gene	32.3814		274.515	11859
Subcutaneous adipose tissue	Stromal vascular compartment	854	Heat-inactivated SARS-CoV-2	N gene	23.2661		1.29091e+06	5.57675e+07
Subcutaneous adipose tissue	Stromal vascular compartment	854	Heat-inactivated SARS-CoV-2	N gene	23.4164		1.12764e+06	4.87141e+07
Subcutaneous adipose tissue	Stromal vascular compartment	854	Heat-inactivated SARS-CoV-2	N gene	23.3554		1.19141e+06	5.14687e+07
Subcutaneous adipose tissue	Stromal vascular compartment	854	SARS-CoV-2	N gene	21.094		9.02056e+06	3.89688e+08
Subcutaneous adipose tissue	Stromal vascular compartment	854	SARS-CoV-2	N gene	21.2386		7.92893e+06	3.4253e+08
Subcutaneous adipose tissue	Stromal vascular compartment	854	SARS-CoV-2	N gene	21.2177		8.0785e+06	3.48991e+08
Visceral adipose tissue	Stromal vascular compartment	854	Mock	N gene	33.726		75.4776	3260.63
Visceral adipose tissue	Stromal vascular compartment	854	Mock	N gene	34.1601		49.6341	2144.19
Visceral adipose tissue	Stromal vascular compartment	854	Mock	N gene	34.6204		31.7867	1373.19
Visceral adipose tissue	Stromal vascular compartment	854	Heat-inactivated SARS-CoV-2	N gene	23.5617		988456	4.27013e+07
Visceral adipose tissue	Stromal vascular compartment	854	Heat-inactivated SARS-CoV-2	N gene	23.7198		857005	3.70226e+07
Visceral adipose tissue	Stromal vascular compartment	854	Heat-inactivated SARS-CoV-2	N gene	23.5132		1.03315e+06	4.46322e+07
Visceral adipose tissue	Stromal vascular compartment	854	SARS-CoV-2	N gene	19.8939		2.61195e+07	1.12836e+09
Visceral adipose tissue	Stromal vascular compartment	854	SARS-CoV-2	N gene	20.1256		2.12793e+07	9.19264e+08
Visceral adipose tissue	Stromal vascular compartment	854	SARS-CoV-2	N gene	20.1099		2.15824e+07	9.32358e+08

## Sheet: Fig3.E
Compartment	cell type	Treatment	Timepoint	Target	Ct	Delta Ct
Subcutaneous adipose tissue	Stromal vascular cells	Mock	24	N gene	37.4052	23.9156
Subcutaneous adipose tissue	Stromal vascular cells	Mock	24	N gene	37.4541	23.6597
Subcutaneous adipose tissue	Stromal vascular cells	Mock	24	N gene	37.584	23.3738
Subcutaneous adipose tissue	Stromal vascular cells	SARS-CoV-2 infected	24	N gene	23.3105	9.95971
Subcutaneous adipose tissue	Stromal vascular cells	SARS-CoV-2 infected	24	N gene	23.3492	9.99121
Subcutaneous adipose tissue	Stromal vascular cells	SARS-CoV-2 infected	24	N gene	23.438	9.9432
Subcutaneous adipose tissue	Stromal vascular cells	SARS-CoV-2 infected	48	N gene	23.8104	10.0377
Subcutaneous adipose tissue	Stromal vascular cells	SARS-CoV-2 infected	48	N gene	24.0778	10.2848
Subcutaneous adipose tissue	Stromal vascular cells	SARS-CoV-2 infected	48	N gene	23.9963	10.2111
Subcutaneous adipose tissue	Stromal vascular cells	SARS-CoV-2 infected	72	N gene	23.1103	4.58255
Subcutaneous adipose tissue	Stromal vascular cells	SARS-CoV-2 infected	72	N gene	23.226	4.59083
Subcutaneous adipose tissue	Stromal vascular cells	SARS-CoV-2 infected	72	N gene	23.2688	4.69517
Subcutaneous adipose tissue	Stromal vascular cells	SARS-CoV-2 infected	96	N gene	23.0721	2.55513
Subcutaneous adipose tissue	Stromal vascular cells	SARS-CoV-2 infected	96	N gene	23.0749	2.99762
Subcutaneous adipose tissue	Stromal vascular cells	SARS-CoV-2 infected	96	N gene	23.1212	2.78634
Subcutaneous adipose tissue	Stromal vascular cells	Mock	24	18s	13.4896
Subcutaneous adipose tissue	Stromal vascular cells	Mock	24	18s	13.7944
Subcutaneous adipose tissue	Stromal vascular cells	Mock	24	18s	14.2102
Subcutaneous adipose tissue	Stromal vascular cells	SARS-CoV-2 infected	24	18s	13.3508
Subcutaneous adipose tissue	Stromal vascular cells	SARS-CoV-2 infected	24	18s	13.358
Subcutaneous adipose tissue	Stromal vascular cells	SARS-CoV-2 infected	24	18s	13.4949
Subcutaneous adipose tissue	Stromal vascular cells	SARS-CoV-2 infected	48	18s	13.7727
Subcutaneous adipose tissue	Stromal vascular cells	SARS-CoV-2 infected	48	18s	13.793
Subcutaneous adipose tissue	Stromal vascular cells	SARS-CoV-2 infected	48	18s	13.7852
Subcutaneous adipose tissue	Stromal vascular cells	SARS-CoV-2 infected	72	18s	18.5278
Subcutaneous adipose tissue	Stromal vascular cells	SARS-CoV-2 infected	72	18s	18.6352
Subcutaneous adipose tissue	Stromal vascular cells	SARS-CoV-2 infected	72	18s	18.5736
Subcutaneous adipose tissue	Stromal vascular cells	SARS-CoV-2 infected	96	18s	20.517
Subcutaneous adipose tissue	Stromal vascular cells	SARS-CoV-2 infected	96	18s	20.0773
Subcutaneous adipose tissue	Stromal vascular cells	SARS-CoV-2 infected	96	18s	20.3349
Visceral adipose tissue	Stromal vascular cells	Mock	24	N gene	27.486	18.2107
Visceral adipose tissue	Stromal vascular cells	Mock	24	N gene	27.8582	18.5844
Visceral adipose tissue	Stromal vascular cells	Mock	24	N gene	27.8805	18.7462
Visceral adipose tissue	Stromal vascular cells	SARS-CoV-2 infected	24	N gene	22.9748	13.036
Visceral adipose tissue	Stromal vascular cells	SARS-CoV-2 infected	24	N gene	22.2809	12.4106
Visceral adipose tissue	Stromal vascular cells	SARS-CoV-2 infected	24	N gene	22.3763	12.4995
Visceral adipose tissue	Stromal vascular cells	SARS-CoV-2 infected	48	N gene	23.4251	13.6908
Visceral adipose tissue	Stromal vascular cells	SARS-CoV-2 infected	48	N gene	23.5156	13.675
Visceral adipose tissue	Stromal vascular cells	SARS-CoV-2 infected	48	N gene	23.5374	13.823
Visceral adipose tissue	Stromal vascular cells	SARS-CoV-2 infected	72	N gene	23.2478	8.38919
Visceral adipose tissue	Stromal vascular cells	SARS-CoV-2 infected	72	N gene	23.3108	8.51318
Visceral adipose tissue	Stromal vascular cells	SARS-CoV-2 infected	72	N gene	23.4537	8.62192
Visceral adipose tissue	Stromal vascular cells	SARS-CoV-2 infected	96	N gene	24.0236	6.48471
Visceral adipose tissue	Stromal vascular cells	SARS-CoV-2 infected	96	N gene	24.1122	6.5963
Visceral adipose tissue	Stromal vascular cells	SARS-CoV-2 infected	96	N gene	24.2158	6.72781
Visceral adipose tissue	Stromal vascular cells	Mock	24	18s	9.2753
Visceral adipose tissue	Stromal vascular cells	Mock	24	18s	9.27384
Visceral adipose tissue	Stromal vascular cells	Mock	24	18s	9.13431
Visceral adipose tissue	Stromal vascular cells	SARS-CoV-2 infected	24	18s	9.93886
Visceral adipose tissue	Stromal vascular cells	SARS-CoV-2 infected	24	18s	9.8703
Visceral adipose tissue	Stromal vascular cells	SARS-CoV-2 infected	24	18s	9.87677
Visceral adipose tissue	Stromal vascular cells	SARS-CoV-2 infected	48	18s	9.73427
Visceral adipose tissue	Stromal vascular cells	SARS-CoV-2 infected	48	18s	9.84055
Visceral adipose tissue	Stromal vascular cells	SARS-CoV-2 infected	48	18s	9.7144
Visceral adipose tissue	Stromal vascular cells	SARS-CoV-2 infected	72	18s	14.8586
Visceral adipose tissue	Stromal vascular cells	SARS-CoV-2 infected	72	18s	14.7976
Visceral adipose tissue	Stromal vascular cells	SARS-CoV-2 infected	72	18s	14.8318
Visceral adipose tissue	Stromal vascular cells	SARS-CoV-2 infected	96	18s	17.5389
Visceral adipose tissue	Stromal vascular cells	SARS-CoV-2 infected	96	18s	17.5159
Visceral adipose tissue	Stromal vascular cells	SARS-CoV-2 infected	96	18s	17.4879

## Sheet: Fig3.G
Patient ID	Tissue	Conditoon	Cell type	Frequency of expression
611	Subcutaneous adipose tissue	Mock	Dendritic cells	0.098
611	Subcutaneous adipose tissue	Mock	Macrophages	0.51
611	Subcutaneous adipose tissue	Mock	B cells	0
611	Subcutaneous adipose tissue	Mock	T cells	0
611	Subcutaneous adipose tissue	Mock	Endothelial cells	0
611	Subcutaneous adipose tissue	Mock	Preadipocytes	0.19
611	Subcutaneous adipose tissue	Infected	Dendritic cells	1.87
611	Subcutaneous adipose tissue	Infected	Macrophages	8.04
611	Subcutaneous adipose tissue	Infected	B cells	0
611	Subcutaneous adipose tissue	Infected	T cells	0.14
611	Subcutaneous adipose tissue	Infected	Endothelial cells	0.42
611	Subcutaneous adipose tissue	Infected	Preadipocytes	0.18
611	Visceral adipose tissue	Mock	Dendritic cells	1.66
611	Visceral adipose tissue	Mock	Macrophages	0.52
611	Visceral adipose tissue	Mock	B cells	0
611	Visceral adipose tissue	Mock	T cells	0
611	Visceral adipose tissue	Mock	Endothelial cells	0.81
611	Visceral adipose tissue	Mock	Preadipocytes	0.4
611	Visceral adipose tissue	Infected	Dendritic cells	3.86
611	Visceral adipose tissue	Infected	Macrophages	10.5
611	Visceral adipose tissue	Infected	B cells	0
611	Visceral adipose tissue	Infected	T cells	0.053
611	Visceral adipose tissue	Infected	Endothelial cells	0
611	Visceral adipose tissue	Infected	Preadipocytes	0.31
608	Subcutaneous adipose tissue	Mock	Dendritic cells	0.12
608	Subcutaneous adipose tissue	Mock	Macrophages	0.16
608	Subcutaneous adipose tissue	Mock	B cells	0
608	Subcutaneous adipose tissue	Mock	T cells	0
608	Subcutaneous adipose tissue	Mock	Endothelial cells	0
608	Subcutaneous adipose tissue	Mock	Preadipocytes	0.21
608	Subcutaneous adipose tissue	Infected	Dendritic cells	0.1
608	Subcutaneous adipose tissue	Infected	Macrophages	1.07
608	Subcutaneous adipose tissue	Infected	B cells	0
608	Subcutaneous adipose tissue	Infected	T cells	0.087
608	Subcutaneous adipose tissue	Infected	Endothelial cells	0.3
608	Subcutaneous adipose tissue	Infected	Preadipocytes	0.043
608	Visceral adipose tissue	Mock	Dendritic cells	0.15
608	Visceral adipose tissue	Mock	Macrophages	0.36
608	Visceral adipose tissue	Mock	B cells	0
608	Visceral adipose tissue	Mock	T cells	0.052
608	Visceral adipose tissue	Mock	Endothelial cells	0
608	Visceral adipose tissue	Mock	Preadipocytes	0.095
608	Visceral adipose tissue	Infected	Dendritic cells	0.22
608	Visceral adipose tissue	Infected	Macrophages	8.9
608	Visceral adipose tissue	Infected	B cells	0
608	Visceral adipose tissue	Infected	T cells	0.1
608	Visceral adipose tissue	Infected	Endothelial cells	0
608	Visceral adipose tissue	Infected	Preadipocytes	0.36

[truncated: 7 more sheets: Fig3.H, Fig4.G, Fig4.H, figS2.A, figS2.B, figS7, figS8]
