# Supplementary material for: SARS-CoV-2 infection drives an inflammatory response in human adipose tissue through infection of adipocytes and macrophages
Source: Sci Transl Med. 2022 Sep 22:eabm9151. doi: 10.1126/scitranslmed.abm9151 (PMC9529056; doi:10.1126/scitranslmed.abm9151)
Supplement: Supplementary file 3 — Data files S1 to S14 [file scitranslmed.abm9151_data_files.zip › abm9151_data_file_s7.xlsx]

## Sheet: Data file S7
Data file S7. Reactome pathways for differentially expressed genes between infected (SARS-CoV-2+) versus bystander C2 macrophages.
